# Supplementary material for: TSPTFBS 2.0: trans-species prediction of transcription factor binding sites and identification of their core motifs in plants
Source: Front Plant Sci. 2023 May 9;14:1175837. doi: 10.3389/fpls.2023.1175837 (PMC10203575; doi:10.3389/fpls.2023.1175837)
Supplement: Supplementary file 2 [file Table_1.xlsx]

## Sheet: Table S1
Table S1. Prediction performances for 389 TFs from three species
Species	geneID	TF name	Number of total samples	Number of positive samples	Number of negative samples	DenseNet			LS-GKM	DeepCNN	MEME-MI-MAX
						Train_AUC	Test_AUC	Test_ACC	Test_AUC	Test_AUC	Test_AUC
Zea mays	Zm00001d016861	ALF2	54172	27086	27086	0.984262	0.97572	0.90383	0.987206	0.950972	0.622269
	Zm00001d050816	ALF7	65570	32785	32785	0.986113	0.982023	0.926643	0.989113	0.961754	0.636289
	Zm00001d025141	bHLH108	27792	13896	13896	0.981993	0.969096	0.90986	0.978712	0.937405	0.590018
	Zm00001d038357	bHLH118	67212	33606	33606	0.993513	0.992299	0.959077	0.99377	0.983627	0.819334
	Zm00001d014995	bHLH129	77330	38665	38665	0.993177	0.988246	0.944653	0.99422	0.984705	0.696774
	Zm00001d021019	bHLH136	75354	37677	37677	0.9927	0.990407	0.952087	0.989138	0.97584	0.705445
	Zm00001d031717	bHLH145	12688	6344	6344	0.993203	0.988791	0.94405	0.994982	0.967194	0.82553
	Zm00001d024679	bHLH162	68070	34035	34035	0.994919	0.991615	0.955627	0.992967	0.983039	0.819427
	Zm00001d031044	bHLH163	57304	28652	28652	0.992354	0.985037	0.936033	0.992079	0.970844	0.599928
	GRMZM2G017586	bHLH172	34172	17086	17086	0.996759	0.99316	0.966774	0.995729	0.983163	0.851631
	Zm00001d033267	bHLH43	60648	30324	30324	0.992127	0.986418	0.942278	0.993725	0.966135	0.730902
	Zm00001d034298	bHLH47	48306	24153	24153	0.989909	0.983312	0.927337	0.991642	0.967371	0.545864
	Zm00001d047017	bHLH91	32502	16251	16251	0.983889	0.976575	0.916	0.98662	0.965376	0.722627
	Zm00001d015421	bZIP104	13832	6916	6916	0.994682	0.988325	0.945067	0.996139	0.958495	0.560546
	Zm00001d026398	bZIP113	8464	4232	4232	0.997103	0.988047	0.940933	0.996333	0.962893	0.783536
	Zm00001d018571	bZIP38	11866	5933	5933	0.989614	0.974206	0.925021	0.988138	0.942903	0.535161
	Zm00001d005578	bZIP40	55264	27632	27632	0.986109	0.977249	0.890065	0.990272	0.961326	0.560528
	Zm00001d020025	bZIP9	90720	45360	45360	0.987012	0.983631	0.935013	0.988269	0.968767	0.669339
	Zm00001d020954	C3H40	14442	7221	7221	0.955381	0.960748	0.893352	0.986817	0.916817	0.570443
	Zm00001d016793	CCHH133	118254	59127	59127	0.979732	0.9799	0.916318	0.979486	0.957787	0.548203
	Zm00001d046925	COL13	23360	11680	11680	0.987284	0.985953	0.9375	0.994875	0.96618	0.54182
	Zm00001d015468	COL18	31472	15736	15736	0.99018	0.985691	0.940419	0.99333	0.967594	0.579253
	Zm00001d033719	COL2	24000	12000	12000	0.989797	0.98292	0.906042	0.99334	0.957506	0.595533
	Zm00001d017176	COL3	23212	11606	11606	0.988264	0.98189	0.921801	0.994447	0.96254	0.566403
	Zm00001d025770	COL7	73090	36545	36545	0.982302	0.978422	0.882602	0.987943	0.96348	0.580009
	Zm00001d013443	COL8	13980	6990	6990	0.993703	0.985651	0.932403	0.99485	0.962081	0.635615
	Zm00001d051439	DOF17	71148	35574	35574	0.971857	0.970687	0.887905	0.94891	0.950088	0.719222
	Zm00001d027846	DOF21	4230	2115	2115	0.970155	0.96295	0.903073	0.995102	0.526006	0.716932
	Zm00001d017575	DOF22	77540	38770	38770	0.984619	0.976984	0.921326	0.952217	0.950116	0.728616
	Zm00001d028625	DOF30	64886	32443	32443	0.975316	0.975492	0.917771	0.947735	0.953799	0.741022
	Zm00001d020595	EREB102	53782	26891	26891	0.989862	0.988775	0.95258	0.992628	0.976415	0.844822
	Zm00001d020267	EREB109	58898	29449	29449	0.993076	0.988658	0.927838	0.989162	0.977682	0.851099
	Zm00001d043205	EREB147	83528	41764	41764	0.991945	0.988625	0.946546	0.991499	0.979199	0.851636
	Zm00001d052229	EREB17	34032	17016	17016	0.994423	0.988641	0.940796	0.990109	0.975924	0.87137
	Zm00001d031796	EREB172	79314	39657	39657	0.99508	0.993387	0.961354	0.990792	0.987664	0.901546
	Zm00001d018081	EREB18	17768	8884	8884	0.969704	0.972818	0.9139	0.990906	0.944927	0.799467
	Zm00001d002762	EREB198	50108	25054	25054	0.993928	0.984493	0.938828	0.992269	0.973216	0.845816
	Zm00001d049364	EREB209	107818	53909	53909	0.99158	0.991597	0.943885	0.989781	0.985417	0.86656
	Zm00001d005892	EREB211	78948	39474	39474	0.988276	0.986423	0.924319	0.989976	0.972613	0.824032
	Zm00001d039077	EREB34	13794	6897	6897	0.990394	0.981882	0.925335	0.995519	0.963432	0.843579
	Zm00001d024324	EREB54	116456	58228	58228	0.987957	0.9826	0.927225	0.994688	0.943028	0.810401
	Zm00001d048208	EREB71	21002	10501	10501	0.9897	0.980697	0.922399	0.994522	0.964456	0.835299
	Zm00001d002364	EREB97	52380	26190	26190	0.996559	0.997014	0.966304	0.998767	0.99349	0.93617
	Zm00001d053859	EREB98	64988	32494	32494	0.989994	0.986637	0.940068	0.995437	0.971263	0.607051
	Zm00001d037605	GATA12	3506	1753	1753	0.972114	0.96345	0.88604	0.991732	0.698603	0.626924
	Zm00001d044785	GLK1	5864	2932	2932	0.983585	0.976888	0.890026	0.996922	0.904177	0.590861
	Zm00001d017726	GLK11	96772	48386	48386	0.953468	0.949359	0.877183	0.9911	0.937261	0.600466
	Zm00001d039260	GLK2	13086	6543	6543	0.989199	0.98245	0.921284	0.996946	0.9473	0.587
	Zm00001d010634	GLK25	89852	44926	44926	0.97157	0.976975	0.922482	0.99411	0.949814	0.593956
	Zm00001d026542	GLK52	58762	29381	29381	0.970418	0.968499	0.901123	0.995003	0.943183	0.606833
	Zm00001d015407	GLK53	15414	7707	7707	0.99051	0.983168	0.914369	0.988401	0.911487	0.730158
	Zm00001d030891	GLK9	75742	37871	37871	0.946054	0.956095	0.884605	0.991957	0.905466	0.560923
	Zm00001d042907	GRAS23	9324	4662	4662	0.991578	0.982121	0.932976	0.995002	0.946821	0.799783
	Zm00001d006551	GRAS49	34324	17162	17162	0.975811	0.962837	0.897727	0.992186	0.947608	0.566159
	Zm00001d034417	HAG7	25870	12935	12935	0.987177	0.975443	0.912833	0.993353	0.941884	0.564789
	Zm00001d033378	HB33	8924	4462	4462	0.991467	0.980326	0.911485	0.997664	0.948045	0.787894
	Zm00001d005692	HB34	15072	7536	7536	0.971257	0.968969	0.895488	0.995892	0.947224	0.68216
	Zm00001d035907	HB38	5882	2941	2941	0.988192	0.970447	0.917587	0.995235	0.78043	0.634402
	Zm00001d002799	HB66	73238	36619	36619	0.500017	0.959809	0.890216	0.990485	0.935169	0.529128
	Zm00001d025964	HB70	22436	11218	11218	0.988778	0.97269	0.921791	0.992392	0.945126	0.561555
	Zm00001d031182	HB84	18412	9206	9206	0.967276	0.965043	0.878327	0.990635	0.926151	0.556322
	Zm00001d014858	HMG1	60110	30055	30055	0.979949	0.971397	0.914906	0.991769	0.943991	0.568794
	Zm00001d015549	KNOX6	82204	41102	41102	0.989815	0.978314	0.917518	0.993604	0.966856	0.574618
	Zm00001d042777	LG2	5698	2849	2849	0.992649	0.983954	0.92193	0.998846	0.964291	0.724146
	Zm00001d024546	LHY1	13714	6857	6857	0.979833	0.975295	0.903026	0.994519	0.934065	0.506716
	Zm00001d007068	MAB16	17674	8837	8837	0.98393	0.980676	0.920509	0.996609	0.961842	0.594422
	Zm00001d006236	MYB31	92036	46018	46018	0.987257	0.97878	0.925622	0.993241	0.962134	0.564854
	Zm00001d013399	MYB37	33394	16697	16697	0.983994	0.96659	0.903863	0.994719	0.955008	0.611384
	Zm00001d032024	MYB38	47670	23835	23835	0.982086	0.98042	0.913048	0.996166	0.962044	0.555956
	Zm00001d048647	MYB4	37232	18616	18616	0.986838	0.98431	0.936082	0.996009	0.959569	0.562904
	Zm00001d013777	MYB56	41020	20510	20510	0.984487	0.975313	0.919917	0.992961	0.9466	0.605504
	Zm00001d030678	MYB6	98896	49448	49448	0.984172	0.977044	0.909344	0.994016	0.956619	0.563215
	Zm00001d041576	MYB62	3824	1912	1912	0.988377	0.965036	0.901961	0.994346	0.893453	0.614492
	Zm00001d035604	MYB81	49432	24716	24716	0.974606	0.971162	0.822881	0.994525	0.948363	0.610725
	Zm00001d039893	MYB88	92740	46370	46370	0.986469	0.977094	0.927324	0.994395	0.95849	0.524584
	Zm00001d048623	MYBR17	35036	17518	17518	0.971479	0.96652	0.852433	0.993945	0.952519	0.627002
	Zm00001d044409	MYBR26	6952	3476	3476	0.990991	0.974714	0.916607	0.995683	0.921513	0.650699
	Zm00001d024644	MYBR32	25176	12588	12588	0.982612	0.977533	0.914019	0.995408	0.955908	0.582728
	Zm00001d029963	MYBR40	5640	2820	2820	0.994516	0.989271	0.930851	0.997051	0.968269	0.797873
	Zm00001d044117	MYBR41	22716	11358	11358	0.985929	0.977395	0.912613	0.993047	0.947754	0.553366
	Zm00001d029875	MYBR43	17646	8823	8823	0.98378	0.978873	0.927479	0.996332	0.945249	0.598048
	Zm00001d051458	MYBR64	8128	4064	4064	0.973899	0.975181	0.915744	0.994407	0.931523	0.555631
	Zm00001d009599	MYBR87	13212	6606	6606	0.971777	0.960662	0.886114	0.98991	0.911145	0.583765
	Zm00001d014863	MYBR96	5334	2667	2667	0.996069	0.969743	0.90253	0.989034	0.84312	0.589055
	Zm00001d000184	MYBST1	37496	18748	18748	0.983642	0.981519	0.930248	0.994438	0.954772	0.627151
	Zm00001d042609	NAC109	20662	10331	10331	0.990136	0.983639	0.886254	0.99615	0.958462	0.619837
	Zm00001d012527	NAC23	33182	16591	16591	0.988214	0.979891	0.918626	0.996489	0.959324	0.603238
	Zm00001d034601	NAC49	26354	13177	13177	0.968852	0.957913	0.867198	0.991065	0.93549	0.591199
	Zm00001d021291	Orphan	40802	20401	20401	0.980077	0.972073	0.897317	0.991696	0.952496	0.560806
	Zm00001d044232	PCO135758	21020	10510	10510	0.980756	0.972681	0.903187	0.994018	0.941311	0.56729
	Zm00001d012810	SIG6	31954	15977	15977	0.977699	0.976835	0.916601	0.993532	0.936138	0.586755
	Zm00001d037221	TCP10	58578	29289	29289	0.993483	0.990121	0.951596	0.995272	0.973594	0.750532
	Zm00001d038683	TCP23	8644	4322	4322	0.997698	0.987514	0.930017	0.996292	0.955269	0.778063
	Zm00001d032265	WRKY25	75806	37903	37903	0.988677	0.985116	0.940901	0.994576	0.962893	0.702621
	Zm00001d020492	WRKY53	26392	13196	13196	0.992406	0.98044	0.924796	0.996239	0.950225	0.58581
	Zm00001d038843	WRKY82	76630	38315	38315	0.98521	0.965622	0.870808	0.994412	0.956709	0.607794
	Zm00001d050195	WRKY94	73672	36836	36836	0.981486	0.974049	0.913805	0.993571	0.948096	0.564585
	Zm00001d043950	WRKY95	22036	11018	11018	0.97472	0.972087	0.886998	0.995121	0.939777	0.563114
	Zm00001d020409	ZIM1	5660	2830	2830	0.984245	0.976787	0.924912	0.994272	0.803892	0.608634
	Zm00001d027901	ZIM16	19866	9933	9933	0.990499	0.985371	0.914696	0.997278	0.966723	0.597811
	Zm00001d033050	ZIM18	25178	12589	12589	0.985652	0.979417	0.923352	0.99568	0.955342	0.556382
	Zm00001d027900	ZIM27	28286	14143	14143	0.985098	0.975222	0.899788	0.995964	0.9552	0.560825
	Zm00001d020614	ZIM28	13458	6729	6729	0.988021	0.974907	0.909733	0.994756	0.948035	0.563799
	Zm00001d033049	ZIM3	27352	13676	13676	0.994116	0.985957	0.937112	0.996343	0.964555	0.69649
Arabidopsis	AT1G45249	ABF2	3634	1817	1817	0.999973	0.999894	0.990371	0.968827	0.99735	0.908735
	AT2G36270	ABI5	5718	2859	2859	0.999966	0.999703	0.995629	0.982834	0.9911	0.907922
	AT5G64750	ABR1	2832	1416	1416	0.999991	0.999474	0.977072	0.980531	0.981818	0.942909
	AT1G51700	ADOF1	8508	4254	4254	0.999981	1	0.996475	0.886557	0.980101	0.600321
	AT1G31140	AGL63	10562	5281	5281	0.999996	0.999963	0.99716	0.825252	0.95336	0.656055
	AT1G02230	ANAC004	2734	1367	1367	1	0.997565	0.989031	0.848915	0.869136	0.90051
	AT1G34180	ANAC016	7930	3965	3965	0.999964	0.999946	0.996217	0.860024	0.945648	0.816292
	AT1G34190	ANAC017	7870	3935	3935	0.999977	0.999868	0.991741	0.98308	0.975934	0.782214
	AT1G54330	ANAC020	3882	1941	1941	1	0.99915	0.989704	0.83433	0.904414	0.804513
	AT1G65910	ANAC028	3890	1945	1945	1	0.998146	0.994859	0.86887	0.813075	0.788799
	AT2G02450	ANAC034	3634	1817	1817	0.99988	0.999932	0.988996	0.81632	0.811659	0.80907
	AT2G24430	ANAC038	3678	1839	1839	0.999988	0.999956	0.995924	0.829297	0.813854	0.675522
	AT2G43000	ANAC042	5888	2944	2944	0.999911	0.999807	0.990662	0.942247	0.978151	0.918207
	AT3G03200	ANAC045	5718	2859	2859	0.999993	0.999914	0.993881	0.858681	0.808101	0.751565
	AT3G04060	ANAC046	7730	3865	3865	0.999999	0.999928	0.996119	0.820417	0.977747	0.700765
	AT3G10480	ANAC050	5038	2519	2519	0.999994	0.999218	0.990079	0.851533	0.846421	0.861441
	AT3G10500	ANAC053	3214	1607	1607	0.999967	0.999807	0.993779	0.880621	0.899489	0.835251
	AT3G15500	ANAC055	6114	3057	3057	1	0.998997	0.994276	0.805867	0.956043	0.683077
	AT3G17730	ANAC057	2004	1002	1002	0.999891	0.999874	0.9601	0.854872	0.901015	0.87333
	AT3G18400	ANAC058	8002	4001	4001	0.999724	1	0.998751	0.846538	0.897705	0.674402
	AT3G49530	ANAC062	2882	1441	1441	0.999911	0.999856	0.993068	0.80476	0.948902	0.840119
	AT4G17980	ANAC071	8686	4343	4343	0.999996	0.999609	0.993671	0.826754	0.862154	0.728709
	AT4G29230	ANAC075	2362	1181	1181	0.999967	0.999854	0.991543	0.859442	0.821974	0.819704
	AT5G13180	ANAC083	6048	3024	3024	0.999981	0.999893	0.993388	0.795836	0.790132	0.753362
	AT5G18270	ANAC087	2368	1184	1184	0.999842	0.999892	0.995781	0.891946	0.912001	0.764595
	AT5G39610	ANAC092	4378	2189	2189	0.999815	0.99975	0.955479	0.828978	0.960004	0.75981
	AT5G64060	ANAC103	2278	1139	1139	0.999996	0.999049	0.993421	0.842039	0.806463	0.882388
	AT4G00730	ANL2	6276	3138	3138	1	0.999997	0.999204	0.898138	0.993181	0.775771
	AT3G56850	AREB3	2780	1390	1390	0.999998	0.99956	0.994604	0.977277	0.991289	0.92952
	AT5G62000	ARF2	7164	3582	3582	1	0.999942	0.995813	0.782735	0.71751	0.622827
	AT1G12630	AT1G12630	7810	3905	3905	0.999997	0.999962	0.988476	0.962307	0.987513	0.882384
	AT1G19000	AT1G19000	7380	3690	3690	1	0.99986	0.99458	0.933912	0.975562	0.741095
	AT1G19210	AT1G19210	8052	4026	4026	0.999999	0.99984	0.99193	0.975284	0.989376	0.866881
	AT1G22810	AT1G22810	4300	2150	2150	0.999859	0.999356	0.987209	0.95888	0.986061	0.825743
	AT1G25550	AT1G25550	2280	1140	1140	0.999779	0.999242	0.993421	0.937168	0.834196	0.81408
	AT1G49010	AT1G49010	11466	5733	5733	0.999996	0.999858	0.996513	0.903757	0.987619	0.658127
	AT1G49560	AT1G49560	5138	2569	2569	1	0.999958	0.996109	0.959129	0.837213	0.785735
	AT1G64620	AT1G64620	9940	4970	4970	1	0.999944	0.999497	0.913782	0.988082	0.651815
	AT1G69570	AT1G69570	7330	3665	3665	0.999998	0.999231	0.991132	0.917113	0.951632	0.664157
	AT1G71450	AT1G71450	15074	7537	7537	0.999973	0.999909	0.995025	0.976518	0.99596	0.900264
	AT1G72010	AT1G72010	2616	1308	1308	0.999693	0.999795	0.982824	0.919451	0.995425	0.927005
	AT1G72740	AT1G72740	2916	1458	1458	1	0.999167	0.991438	0.973577	0.880008	0.736425
	AT1G74840	AT1G74840	6100	3050	3050	1	0.997974	0.995902	0.914874	0.968083	0.739177
	AT1G77200	AT1G77200	5776	2888	2888	0.999999	0.999985	0.997405	0.945691	0.990939	0.807726
	AT1G78700	AT1G78700	6180	3090	3090	1	0.999995	0.999191	0.959886	0.994578	0.967717
	AT2G01060	AT2G01060	5306	2653	2653	1	0.999982	0.998117	0.89531	0.980798	0.668924
	AT2G03500	AT2G03500	7508	3754	3754	0.999946	0.999993	0.992676	0.911703	0.979758	0.758186
	AT2G20110	AT2G20110	3744	1872	1872	1	0.999978	0.998665	0.937167	0.963688	0.816804
	AT2G20400	AT2G20400	3854	1927	1927	0.999999	0.99998	0.996109	0.906811	0.95439	0.884548
	AT2G28810	AT2G28810	18822	9411	9411	0.999997	0.999996	0.998938	0.885992	0.985067	0.623653
	AT2G33550	AT2G33550	5464	2732	2732	0.999934	0.999612	0.994511	0.892966	0.921308	0.691263
	AT2G33710	AT2G33710	11636	5818	5818	0.999986	0.999675	0.994416	0.967482	0.997622	0.923426
	AT2G40260	AT2G40260	3580	1790	1790	1	0.999977	0.994413	0.862417	0.948342	0.681136
	AT2G44940	AT2G44940	4072	2036	2036	0.999989	0.999988	0.997546	0.930462	0.997312	0.82215
	AT3G04030	AT3G04030	11392	5696	5696	1	0.999968	0.997367	0.929502	0.956929	0.728706
	AT3G09600	AT3G09600	7518	3759	3759	0.999995	0.999979	0.998005	0.905292	0.958859	0.738987
	AT3G09735	AT3G09735	4064	2032	2032	0.99981	0.999637	0.99385	0.918408	0.865259	0.825782
	AT3G10113	AT3G10113	18068	9034	9034	0.999998	0.999542	0.996126	0.852716	0.946205	0.703774
	AT3G12130	AT3G12130	7742	3871	3871	1	0.999335	0.986443	0.905562	0.987779	0.623806
	AT3G12730	AT3G12730	6758	3379	3379	1	0.999958	0.996302	0.930944	0.969053	0.722743
	AT3G14180	At3g14180	8044	4022	4022	0.999999	1	0.995649	0.995904	0.996368	0.955793
	AT3G24120	AT3G24120	19128	9564	9564	0.999998	0.999945	0.996079	0.905817	0.983064	0.678446
	AT3G52440	AT3G52440	3798	1899	1899	1	0.999945	0.993421	0.882495	0.872521	0.612322
	AT3G60490	AT3G60490	7362	3681	3681	0.999996	0.999843	0.994569	0.928196	0.984617	0.775151
	AT3G60580	AT3G60580	4194	2097	2097	1	0.999881	0.997616	0.90705	0.740769	0.611147
	AT4G00250	AT4G00250	6434	3217	3217	0.999903	0.999756	0.993007	0.921006	0.967133	0.708107
	AT4G01280	AT4G01280	6692	3346	3346	0.999999	0.999996	0.99776	0.915992	0.919413	0.752765
	AT4G31060	AT4G31060	3608	1804	1804	0.99985	0.999923	0.993075	0.970984	0.981304	0.865355
	AT4G32800	AT4G32800	1882	941	941	1	1	0.997347	0.912025	0.883451	0.790813
	AT4G36780	AT4G36780	7550	3775	3775	0.999979	0.99996	0.993377	0.954965	0.994282	0.963621
	AT4G37180	AT4G37180	8320	4160	4160	0.999981	0.99945	0.991587	0.956867	0.947525	0.791829
	AT5G02460	AT5G02460	23980	11990	11990	1	0.999996	0.998749	0.866934	0.972535	0.654284
	AT5G04390	AT5G04390	3642	1821	1821	0.999991	0.999992	0.997257	0.928308	0.99289	0.667432
	AT5G05550	AT5G05550	12822	6411	6411	0.999999	0.999984	0.997271	0.991072	0.99735	0.962575
	AT5G05790	AT5G05790	1920	960	960	0.999425	0.999946	0.981771	0.905745	0.749319	0.661279
	AT5G08330	AT5G08330	3144	1572	1572	0.999999	1	0.99841	0.904594	0.991862	0.927176
	AT5G08520	AT5G08520	4726	2363	2363	0.999908	0.999915	0.996829	0.91227	0.977825	0.720184
	AT5G18450	AT5G18450	2490	1245	1245	0.999987	0.999513	0.991968	0.981262	0.981263	0.894371
	AT5G29000	AT5G29000	3364	1682	1682	1	0.999752	0.989599	0.922854	0.945308	0.843277
	AT5G45580	AT5G45580	10588	5294	5294	1	0.999996	0.991501	0.911499	0.978513	0.716107
	AT5G52660	AT5G52660	3004	1502	1502	0.999938	0.999922	0.996672	0.937094	0.940947	0.77102
	AT5G56840	AT5G56840	6046	3023	3023	1	0.999046	0.997521	0.891184	0.976087	0.728404
	AT5G58900	AT5G58900	10340	5170	5170	0.999998	0.999834	0.99323	0.886728	0.981776	0.630356
	AT5G61620	AT5G61620	4936	2468	2468	0.999993	0.999653	0.994939	0.905113	0.960915	0.724584
	AT5G62940	AT5G62940	23606	11803	11803	0.999997	0.999952	0.997459	0.87142	0.986682	0.609354
	AT5G63260	AT5G63260	9602	4801	4801	1	1	0.996877	0.893063	0.939955	0.673744
	AT5G65130	AT5G65130	2186	1093	1093	0.99891	0.999853	0.990868	0.981513	0.971284	0.901092
	AT5G66730	AT5G66730	4856	2428	2428	0.999938	1	0.994856	0.899899	0.951876	0.675585
	AT5G66940	AT5G66940	19106	9553	9553	1	0.999998	0.998953	0.876011	0.989612	0.628775
	AT1G01720	ATAF1	6822	3411	3411	0.999943	0.999886	0.995604	0.861101	0.944689	0.741125
	AT2G06200	ATGRF6	2210	1105	1105	0.999996	0.999918	0.997738	0.901538	0.819048	0.770703
	AT1G69780	ATHB13	17466	8733	8733	0.999999	0.99999	0.997997	0.840459	0.995296	0.714359
	AT1G52150	ATHB15	4000	2000	2000	0.999946	0.999387	0.99125	0.904103	0.666637	0.809043
	AT3G01220	ATHB20	4636	2318	2318	0.999994	1	0.998922	0.909958	0.985448	0.785234
	AT2G18550	ATHB21	5754	2877	2877	0.999998	0.999952	0.996525	0.90053	0.960426	0.789978
	AT5G39760	ATHB23	15674	7837	7837	0.999998	0.999996	0.999043	0.830973	0.987131	0.701371
	AT2G18350	ATHB24	3476	1738	1738	1	1	0.998563	0.926014	0.970712	0.825244
	AT5G65410	ATHB25	18470	9235	9235	1	0.999997	0.998917	0.843549	0.993232	0.701743
	AT1G75240	ATHB33	15086	7543	7543	0.999997	0.999575	0.998675	0.844816	0.974355	0.696467
	AT3G28920	ATHB34	5468	2734	2734	1	0.999943	0.997258	0.870345	0.967226	0.740799
	AT4G36740	ATHB40	19644	9822	9822	0.999999	0.999937	0.9972	0.84867	0.983708	0.72653
	AT5G65310	ATHB5	18304	9152	9152	1	0.999988	0.998634	0.844615	0.994722	0.748945
	AT2G22430	ATHB6	5950	2975	2975	1	0.999895	0.992437	0.897024	0.985033	0.71852
	AT2G46680	ATHB7	7022	3511	3511	0.999988	0.999105	0.996441	0.900407	0.971124	0.773548
	AT3G13810	ATIDD11	3146	1573	1573	0.999973	1	0.996825	0.906502	0.948649	0.684494
	AT1G74650	ATY13	11600	5800	5800	0.999993	0.999998	0.980172	0.879252	0.961335	0.612522
	AT5G45300	BAM8	3370	1685	1685	0.999999	0.99963	0.992582	0.974097	0.986588	0.980088
	AT1G51140	BHLH122	6024	3012	3012	0.999977	0.999978	0.995851	0.912035	0.98392	0.840159
	AT5G46830	BHLH28	6612	3306	3306	0.999959	0.999835	0.995465	0.901277	0.951933	0.818289
	AT1G59640	bHLH31	2506	1253	1253	0.999997	0.999458	0.992032	0.953986	0.959635	0.94861
	AT1G35460	BHLH80	3798	1899	1899	1	0.999674	0.992105	0.859037	0.994141	0.818909
	AT1G69010	BIM2	14496	7248	7248	0.999999	0.999966	0.996207	0.943039	0.993908	0.916501
	AT3G06490	BOS1	2002	1001	1001	0.999977	0.999525	0.990025	0.892673	0.759491	0.720355
	AT2G01930	BPC1	2046	1023	1023	1	0.999952	0.995122	0.998083	0.969626	0.863643
	AT2G35530	BZIP16	8324	4162	4162	0.999987	0.99997	0.998198	0.960874	0.992823	0.88412
	AT2G40620	BZIP18	4432	2216	2216	0.999993	0.999674	0.988726	0.881226	0.972689	0.798644
	AT3G10800	BZIP28	2644	1322	1322	1	0.999713	0.994329	0.968455	0.951276	0.896811
	AT5G15830	BZIP3	9456	4728	4728	0.999954	0.999808	0.995243	0.958463	0.979842	0.856969
	AT1G06850	BZIP52	5098	2549	2549	0.999992	0.999942	0.993137	0.871055	0.962327	0.783446
	AT3G62420	BZIP53	11004	5502	5502	0.999997	0.99994	0.995457	0.950197	0.986811	0.845307
	AT1G32150	BZIP68	10480	5240	5240	1	0.999959	0.997615	0.958846	0.986521	0.881592
	AT5G09410	CAMTA1	3614	1807	1807	0.999975	0.9998	0.995851	0.959501	0.96268	0.917795
	AT4G25490	CBF1	6820	3410	3410	0.999732	0.999959	0.997067	0.953303	0.986324	0.848558
	AT4G25470	CBF2	2928	1464	1464	1	0.998969	0.988055	0.91479	0.916854	0.822238
	AT4G25480	CBF3	5214	2607	2607	0.999979	0.999926	0.993289	0.929873	0.975307	0.824087
	AT5G51990	CBF4	10174	5087	5087	0.999985	0.999882	0.995086	0.91402	0.993278	0.80373
	AT3G47500	CDF3	6558	3279	3279	0.999997	0.999935	0.996189	0.919678	0.964879	0.640978
	AT1G68200	CDM1	3908	1954	1954	0.999997	0.999489	0.988491	0.918259	0.91142	0.820797
	AT3G50260	CEJ1	18496	9248	9248	0.99993	0.999941	0.995946	0.955792	0.999068	0.842734
	AT1G29160	COG1	8880	4440	4440	0.999993	0.99983	0.994369	0.919207	0.978137	0.671662
	AT1G69180	CRC	5348	2674	2674	1	0.99999	0.998131	0.900103	0.98851	0.699427
	AT1G68550	CRF10	7448	3724	3724	0.999989	0.999845	0.99396	0.995507	0.996519	0.959618
	AT4G27950	CRF4	2882	1441	1441	0.99936	0.999663	0.987868	0.994098	0.986075	0.959478
	AT1G76420	CUC3	4248	2124	2124	1	0.999922	0.997647	0.802421	0.848106	0.699227
	AT2G46590	DAG2	10482	5241	5241	1	0.999974	0.996662	0.910666	0.994622	0.671758
	AT2G23340	DEAR3	2846	1423	1423	0.999984	0.999877	0.991228	0.957138	0.941434	0.825582
	AT4G06746	DEAR5	1984	992	992	0.999765	0.999872	0.994962	0.944163	0.967958	0.83671
	AT1G18330	EPR1	16086	8043	8043	0.999976	0.999981	0.997514	0.865007	0.991812	0.74681
	AT3G23240	ERF1	2594	1297	1297	0.999994	1	0.998073	0.975995	0.98137	0.920446
	AT1G03800	ERF10	5336	2668	2668	0.999989	0.999712	0.994382	0.986984	0.986859	0.933863
	AT5G51190	ERF105	10646	5323	5323	0.999962	0.999804	0.985915	0.971195	0.996574	0.931418
	AT1G28370	ERF11	2948	1474	1474	0.999914	0.999724	0.976271	0.971484	0.983336	0.934653
	AT5G07310	ERF115	2872	1436	1436	0.999977	0.999382	0.989565	0.98432	0.993211	0.940333
	AT2G44840	ERF13	7530	3765	3765	0.999997	0.999944	0.989376	0.957694	0.992169	0.900798
	AT2G31230	ERF15	12250	6125	6125	0.999995	0.999864	0.993061	0.963587	0.993917	0.910955
	AT1G50640	ERF3	3938	1969	1969	0.999983	0.998821	0.974619	0.989093	0.986247	0.957824
	AT2G35700	ERF38	5804	2902	2902	0.999983	0.999866	0.995693	0.950652	0.980833	0.840559
	AT3G15210	ERF4	6580	3290	3290	0.999964	0.998745	0.988602	0.983391	0.994317	0.947158
	AT3G20310	ERF7	12248	6124	6124	0.999962	0.999897	0.995102	0.978659	0.991829	0.923578
	AT1G53170	ERF8	7676	3838	3838	0.999998	0.999981	0.997396	0.992825	0.995926	0.961896
	AT5G25190	ESE3	6476	3238	3238	0.999848	0.999662	0.993056	0.991636	0.995154	0.942745
	AT4G38170	FRS9	4212	2106	2106	0.999993	0.999961	0.997628	0.991054	0.997484	0.789646
	AT1G08010	GATA11	2842	1421	1421	0.99951	0.999479	0.977153	0.977091	0.864444	0.919169
	AT3G06740	GATA15	1978	989	989	0.999981	1	1	0.926216	0.862202	0.825616
	AT2G18380	GATA20	12422	6211	6211	1	0.999961	0.997988	0.96322	0.993364	0.821205
	AT2G46270	GBF3	8270	4135	4135	1	0.999817	0.996372	0.963192	0.989211	0.890735
	AT2G18160	GBF5	5384	2692	2692	0.999956	0.9998	0.995357	0.954007	0.986609	0.86368
	AT1G76890	GT2	7016	3508	3508	0.999806	0.999935	0.995726	0.889266	0.965045	0.705071
	AT1G33240	GTL1	8408	4204	4204	1	0.999996	0.998811	0.882928	0.960042	0.664961
	AT5G47370	HAT2	7006	3503	3503	0.999997	0.999976	0.997147	0.872946	0.984628	0.751706
	AT3G61150	HDG1	9022	4511	4511	1	0.99985	0.998892	0.898142	0.983245	0.753816
	AT5G16820	HSF3	4774	2387	2387	0.999996	0.999943	0.991623	0.942645	0.982619	0.843906
	AT3G22830	HSFA6B	4532	2266	2266	0.999997	0.999557	0.954796	0.891538	0.876286	0.830977
	AT3G24520	HSFC1	2496	1248	1248	1	0.999887	0.99	0.885781	0.827659	0.843325
	AT5G11260	HY5	10254	5127	5127	0.999993	0.999964	0.996099	0.96006	0.992691	0.848664
	AT2G02080	IDD4	11296	5648	5648	1	0.99995	0.996018	0.87413	0.95978	0.670346
	AT2G02070	IDD5	7654	3827	3827	0.999998	0.999928	0.990856	0.867625	0.937274	0.633616
	AT1G55110	IDD7	4454	2227	2227	0.999996	0.999965	0.996633	0.909722	0.824799	0.674514
	AT5G03150	JKD	2404	1202	1202	0.999959	0.999844	0.997921	0.903439	0.705702	0.678628
	AT2G30340	LBD13	3336	1668	1668	0.999589	0.999451	0.965569	0.968363	0.980772	0.967584
	AT2G45420	LBD18	4880	2440	2440	0.999883	0.999597	0.991803	0.96527	0.949138	0.89973
	AT2G45410	LBD19	6578	3289	3289	0.999999	0.999878	0.994681	0.938029	0.936363	0.848156
	AT1G06280	LBD2	14662	7331	7331	0.999992	0.999946	0.993181	0.966889	0.984349	0.864105
	AT1G01060	LHY1	11678	5839	5839	1	0.999978	0.998288	0.887344	0.952083	0.724702
	AT1G03840	MGP	3374	1687	1687	0.999997	0.99985	0.988148	0.919373	0.824161	0.696654
	AT5G56110	MS188	5784	2892	2892	0.999926	0.999997	0.999136	0.867825	0.975125	0.68297
	AT3G02940	MYB107	5628	2814	2814	0.999999	0.998799	0.996448	0.858911	0.794472	0.656738
	AT1G25340	MYB116	5368	2684	2684	0.999945	0.999809	0.996276	0.867368	0.98957	0.733663
	AT3G27785	MYB118	3242	1621	1621	0.999907	0.999981	0.998459	0.886428	0.963561	0.759061
	AT5G58850	MYB119	5560	2780	2780	0.999986	0.999443	0.996403	0.941051	0.981067	0.807623
	AT3G30210	MYB121	1850	925	925	0.99966	0.995762	0.978378	0.883125	0.563248	0.669687
	AT1G06180	MYB13	2022	1011	1011	0.996524	0.99873	0.987654	0.900547	0.801245	0.702399
	AT3G53200	MYB27	2288	1144	1144	0.999988	0.999788	0.995633	0.895864	0.634939	0.698351
	AT5G06100	MYB33	15790	7895	7895	0.999997	0.999972	0.997783	0.89982	0.977448	0.603608
	AT4G32730	MYB3R1	9500	4750	4750	0.999999	0.999946	0.996316	0.920419	0.948356	0.823623
	AT5G11510	MYB3R4	2060	1030	1030	1	0.999618	0.997573	0.929916	0.827673	0.825125
	AT5G02320	MYB3R5	2758	1379	1379	0.999916	0.999119	0.983696	0.923072	0.962661	0.840876
	AT5G54230	MYB49	4022	2011	2011	1	0.9995	0.991304	0.849101	0.920912	0.706509
	AT4G01680	MYB55	5364	2682	2682	0.999971	0.99999	0.968313	0.904672	0.979217	0.728536
	AT3G01530	MYB57	8462	4231	4231	0.999998	0.999923	0.997047	0.883991	0.974027	0.72391
	AT1G16490	MYB58	3280	1640	1640	0.999942	0.997151	0.989329	0.884345	0.766854	0.753338
	AT1G09540	MYB61	2218	1109	1109	0.99755	0.998147	0.79955	0.896671	0.801738	0.716634
	AT1G68320	MYB62	8970	4485	4485	0.999987	0.999562	0.991639	0.882779	0.98226	0.711661
	AT1G79180	MYB63	1914	957	957	1	0.999426	0.984334	0.880956	0.816954	0.729945
	AT3G11440	MYB65	2350	1175	1175	0.999992	0.999651	0.991489	0.934149	0.894272	0.782498
	AT3G12720	MYB67	11248	5624	5624	0.999986	0.99996	0.995111	0.890888	0.982617	0.699394
	AT2G23290	MYB70	9498	4749	4749	0.999994	0.999904	0.993158	0.911834	0.947697	0.756428
	AT4G37260	MYB73	7726	3863	3863	0.999969	0.999941	0.986417	0.912191	0.92675	0.756585
	AT4G05100	MYB74	1916	958	958	0.999995	0.999891	0.989583	0.879321	0.93176	0.770611
	AT3G50060	MYB77	19070	9535	9535	0.999898	0.999983	0.99764	0.884605	0.955182	0.738211
	AT2G26960	MYB81	2588	1294	1294	0.99999	0.999761	0.996139	0.936394	0.806887	0.794297
	AT3G08500	MYB83	7124	3562	3562	0.999999	0.999909	0.995088	0.913941	0.967424	0.70477
	AT2G02820	MYB88	7164	3582	3582	1	0.999879	0.997209	0.973101	0.996681	0.879474
	AT1G34670	MYB93	2682	1341	1341	0.999998	0.99647	0.975791	0.894254	0.663804	0.702736
	AT4G18770	MYB98	4462	2231	2231	0.999982	0.999423	0.992161	0.893206	0.976007	0.768127
	AT5G62320	MYB99	2852	1426	1426	0.999124	0.998478	0.980736	0.886807	0.94712	0.708246
	AT5G04410	NAC2	6352	3176	3176	0.999958	0.999574	0.987411	0.839116	0.906273	0.809069
	AT1G52880	NAM	2092	1046	1046	0.999997	0.999448	0.980907	0.79862	0.822085	0.701944
	AT2G46770	NST1	7286	3643	3643	0.999998	1	0.999314	0.811983	0.773778	0.717902
	AT3G50410	OBP1	16752	8376	8376	0.999946	0.99997	0.998508	0.893981	0.99193	0.624787
	AT3G55370	OBP3	13690	6845	6845	0.999994	0.99999	0.998904	0.896991	0.968021	0.651483
	AT5G60850	OBP4	9326	4663	4663	0.999988	1	0.997856	0.889151	0.972549	0.626464
	AT1G30490	PHV	6828	3414	3414	1	0.999989	0.997804	0.902839	0.982672	0.799341
	AT5G18560	PUCHI	3088	1544	1544	0.999826	0.999476	0.959547	0.987492	0.984177	0.960301
	AT5G52020	RAP2.10	7406	3703	3703	0.999998	0.99945	0.992578	0.950307	0.993541	0.871703
	AT1G43160	RAP2.6	3004	1502	1502	0.99997	0.999535	0.981697	0.997519	0.986808	0.962932
	AT5G19790	RAP2.11	2870	1435	1435	0.999342	0.99955	0.97561	0.988307	0.984864	0.983402
	AT1G53910	RAP2.12	7074	3537	3537	0.999999	0.99979	0.991519	0.972375	0.992153	0.928363
	AT1G49480	REM19	15816	7908	7908	0.999998	0.999981	0.999368	0.884067	0.987232	0.708744
	AT4G34410	RRTF1	5016	2508	2508	0.999994	0.999794	0.99004	0.977691	0.971551	0.932987
	AT5G17300	RVE1	16858	8429	8429	1	0.999997	0.998517	0.841938	0.984708	0.683948
	AT2G01940	SGR5	1944	972	972	0.999952	0.999339	0.987147	0.918209	0.603278	0.706157
	AT1G79580	SMB	9546	4773	4773	0.999993	0.999911	0.994241	0.806999	0.919593	0.715967
	AT1G28470	SND3	12234	6117	6117	0.999996	0.999972	0.996322	0.844334	0.919131	0.745271
	AT3G22760	SOL1	9774	4887	4887	1	0.999996	0.998465	0.876163	0.992166	0.769797
	AT2G47070	SPL1	3680	1840	1840	0.999879	0.999638	0.98913	0.897665	0.946115	0.816701
	AT1G20980	SPL14	2238	1119	1119	0.999996	0.999579	0.991071	0.90276	0.899805	0.842494
	AT3G57920	SPL15	12512	6256	6256	0.999991	0.999923	0.995605	0.897864	0.973174	0.786768
	AT3G15270	SPL5	3972	1986	1986	0.999998	0.999816	0.993711	0.930135	0.997233	0.850631
	AT2G42200	SPL9	12288	6144	6144	0.999984	0.999923	0.995525	0.906644	0.998294	0.761521
	AT1G19790	SRS7	5496	2748	2748	0.999917	0.998319	0.99	0.824723	0.969315	0.601834
	AT1G27730	STZ	6278	3139	3139	0.999979	0.998283	0.992038	0.89019	0.974588	0.656955
	AT2G22540	SVP	5984	2992	2992	0.999881	0.999628	0.98914	0.891575	0.927183	0.62763
	AT5G67580	TBP3	5026	2513	2513	0.999961	0.99987	0.986083	0.943571	0.98411	0.711669
	AT4G14770	TCX2	4744	2372	2372	0.99999	0.999964	0.996839	0.919646	0.979169	0.827886
	AT5G65210	TGA1	6758	3379	3379	0.999997	0.99984	0.993343	0.902646	0.993505	0.852872
	AT5G06950	TGA2	10478	5239	5239	0.999966	0.99995	0.996183	0.974037	0.994131	0.796506
	AT5G10030	TGA4	3558	1779	1779	0.999845	0.999897	0.994382	0.92783	0.979001	0.850616
	AT3G12250	TGA6	10690	5345	5345	0.999983	0.999795	0.994387	0.917989	0.981026	0.798522
	AT1G08320	TGA9	4272	2136	2136	0.999989	0.999929	0.988304	0.93829	0.961631	0.850477
	AT5G25810	TINY	1978	989	989	0.999997	0.999617	0.974747	0.926574	0.946447	0.8515
	AT2G18060	VND1	4034	2017	2017	0.999965	0.999846	0.993804	0.852104	0.762019	0.777993
	AT4G36160	VND2	6482	3241	3241	0.999994	0.999969	0.999229	0.852468	0.879697	0.744792
	AT1G12260	VND4	4034	2017	2017	0.999999	0.999908	0.996283	0.823911	0.850048	0.819821
	AT3G18990	VRN1	6284	3142	3142	1	1	0.999204	0.95609	0.994866	0.764667
	AT1G30650	WRKY14	4490	2245	2245	0.999999	0.999945	0.994432	0.951325	0.98624	0.787624
	AT2G23320	WRKY15	5478	2739	2739	0.999994	0.999923	0.986314	0.943712	0.994275	0.75664
	AT4G31800	WRKY18	12486	6243	6243	1	0.999988	0.995196	0.905388	0.988344	0.68786
	AT4G26640	WRKY20	2306	1153	1153	0.999125	0.998931	0.580087	0.944834	0.824306	0.787421
	AT4G01250	WRKY22	11342	5671	5671	1	0.999992	0.999119	0.925837	0.988989	0.717558
	AT5G41570	WRKY24	6328	3164	3164	0.999996	0.999973	0.99684	0.949692	0.987579	0.759577
	AT2G30250	WRKY25	5726	2863	2863	0.999998	0.999664	0.993892	0.926442	0.994254	0.789564
	AT5G52830	WRKY27	2682	1341	1341	0.999999	0.999205	0.996276	0.973086	0.989428	0.76585
	AT4G18170	WRKY28	11768	5884	5884	0.999997	0.999973	0.997451	0.922046	0.984014	0.707682
	AT5G24110	WRKY30	3770	1885	1885	1	0.998192	0.988064	0.95003	0.991761	0.803887
	AT4G22070	WRKY31	3420	1710	1710	0.999989	0.9981	0.994152	0.916261	0.985828	0.77246
	AT2G38470	WRKY33	5642	2821	2821	0.999964	0.999997	0.994686	0.957247	0.976244	0.781532
	AT3G01970	WRKY45	9322	4661	4661	1	0.999984	0.996783	0.939312	0.985662	0.722354
	AT5G26170	WRKY50	10924	5462	5462	0.999995	0.999998	0.999542	0.919986	0.971147	0.688787
	AT2G40740	WRKY55	7958	3979	3979	0.999753	0.999852	0.995603	0.929759	0.993496	0.767552
	AT1G62300	WRKY6	4702	2351	2351	1	0.999977	0.997875	0.923159	0.991172	0.766341
	AT1G29280	WRKY65	7458	3729	3729	0.999953	1	0.99866	0.944775	0.986717	0.725712
	AT3G56400	WRKY70	7090	3545	3545	1	0.999798	0.994358	0.937292	0.995591	0.758012
	AT1G29860	WRKY71	8692	4346	4346	1	0.999935	0.995975	0.936971	0.976297	0.743443
	AT5G13080	WRKY75	15214	7607	7607	1	0.999924	0.997371	0.924583	0.998671	0.698928
Oryza sativa	LOC4326957	ARF4	15466	7733	7733	0.994713	0.991923	0.957983	0.959904	0.873429	0.629301
	LOC4324980	JMJ705	4174	2087	2087	0.998494	0.995238	0.971257	0.933712	0.683461	0.455951
	LOC4325078	OsABF1	4172	2086	2086	0.999172	0.997349	0.932934	0.969097	0.869772	0.650081
	LOC4330838	OsbZIP23	11466	5733	5733	0.994017	0.995562	0.939843	0.976214	0.859626	0.719938
	LOC4338781	OsbZIP39	13388	6694	6694	0.999853	0.999377	0.96714	0.978201	0.942925	0.587391
	LOC4340462	OsbZIP46	18146	9073	9073	0.999852	0.999438	0.975482	0.981838	0.944278	0.77993
	LOC4340977	OsGLK1	23896	11948	11948	0.999726	0.999505	0.988075	0.961323	0.890717	0.680435
	LOC4326363	OsGLK2	6090	3045	3045	0.998307	0.996276	0.963875	0.942353	0.837362	0.715048
	LOC4333973	OSH1	56378	28189	28189	0.999893	0.999646	0.991664	0.921911	0.878719	0.530908
	LOC4330155	OsHOX24	7812	3906	3906	0.99661	0.988378	0.916187	0.977006	0.736074	0.503145
	LOC4352580	OsIDS1	11932	5966	5966	0.999413	0.996518	0.97235	0.905935	0.966419	0.512052
	LOC4328443	OsMADS29	8130	4065	4065	0.99776	0.993591	0.95941	0.926385	0.842972	0.628696
	LOC4349484	OsMYC2	3732	1866	1866	0.986996	0.971667	0.915663	0.967042	0.908167	0.662386
	LOC4349963	OsNAC5	2414	1207	1207	0.980628	0.982746	0.925466	0.976851	0.918864	0.654928
	LOC4325006	OsNAC6	5778	2889	2889	0.998655	0.996607	0.944637	0.969012	0.906592	0.495524
	LOC4330587	OsNF-YB1	4622	2311	2311	0.999631	0.996481	0.980541	0.958884	0.969395	0.855453
	LOC4335342	OsSRT1	2186	1093	1093	0.992605	0.971975	0.89726	0.972269	0.921129	0.507889
	LOC107275427	PROG1	5620	2810	2810	0.994233	0.990131	0.952847	0.932821	0.501564	0.482407
	LOC4340748	SDG711	27862	13931	13931	0.999542	0.998581	0.97757	0.940802	0.913951	0.506282
	LOC4334553	SNAC1	29284	14642	14642	0.999161	0.997452	0.972341	0.944784	0.805375	0.437468

## Sheet: Table S2
Table S2. Comparative analysis on trans-species TFBS prediction between TSPTFBS 2.0 and TSPTFBS 1.0
Species	geneID	TF name	Sequencing method	TSPTFBS 2.0						TSPTFBS 1.0
				Model name	Alignment score	E value	PPV	NPV	Recall	Model name	Alignment score	E value	PPV	NPV	Recall
Arabis alpina	ACQ44228	PEP1	ChIP-seq	SVP (Arabidopsis thaliana)	97.4	7e-27	0.954023	0.987654	0.988095	SVP (Arabidopsis thaliana)	97.4	5e-27	0.167832	0.128906	0.177122
Chlamydomonas reinhardtii	LOC5726104	PSR1	ChIP-seq	AT2G01060 (Arabidopsis thaliana)	108	6e-28	0.32887	0.0934394	0.462898	AT2G01060 (Arabidopsis thaliana)	108	4e-28	0.85764	0.769964	0.737828
Eucalyptus grandis	LOC104454661	MYB46	ChIP-seq	MYB83 (Arabidopsis thaliana)	233	1e-76	0.889299	0.880866	0.879562	MYB83 (Arabidopsis thaliana)	233	9e-77	0.428571	0.0941176	0.728873
	LOC104449723	MYB20	ChIP-seq	MYB107 (Arabidopsis thaliana)	211	1e-68	0.925688	0.765446	0.711064	MYB107 (Arabidopsis thaliana)	211	1e-68	0.493506	0.416268	0.915978
Hordeum vulgare	LOC732672	VRN1	ChIP-seq	SVP (Arabidopsis thaliana)	125	6e-37	0.763554	0.855216	0.876664	SVP (Arabidopsis thaliana)	125	4e-37	0.427988	0.291737	0.636049
Physcomitrella patens	LOC5951760	STEMIN1	ChIP-seq	MYBR96 (Zea mays)	103	1e-28	0.269414	0.319851	0.23633	ERF4 (Arabidopsis thaliana)	90.9	2e-24	0.316499	0.413587	0.202654
Solanum lycopersicum	LOC543841	TAGL1	ChIP-seq	SVP (Arabidopsis thaliana)	119	3e-34	0.96732	0.990815	0.99104	SVP (Arabidopsis thaliana)	119	2e-34	0.0751824	0.123035	0.0706953
	LOC101247735	NAC4	ChIP-seq	NAM (Arabidopsis thaliana)	266	5e-90	0.883137	0.978804	0.981157	NAM (Arabidopsis thaliana)	266	3e-90	0.0601087	0.0288849	0.0621689
	LOC778200	NOR	ChIP-seq	NAM (Arabidopsis thaliana)	253	3e-84	0.884097	0.978626	0.980968	NAM (Arabidopsis thaliana)	253	2e-84	0.0599606	0.0363945	0.0615243
	LOC101256245	CNR	ChIP-seq	SPL14 (Arabidopsis thaliana)	78.6	5e-20	0.977073	0.970586	0.970385	SPL14 (Arabidopsis thaliana)	78.6	3e-20	0.151536	0.136791	0.154676
	LOC101250688	BZR1	ChIP-seq	AT4G36780 (Arabidopsis thaliana)	168	3e-52	0.989378	0.956411	0.954892	AT4G36780 (Arabidopsis thaliana)	168	2e-52	0.0396854	0.183739	0.0323238
	LOC543708	RIN	ChIP-seq	SVP (Arabidopsis thaliana)	124	5e-35	0.967809	0.988367	0.988617	SVP (Arabidopsis thaliana)	124	4e-35	0.0957311	0.126183	0.0919845
	LOC100301943	HB-1	ChIP-seq	ATHB6 (Arabidopsis thaliana)	139	3e-41	0.990503	0.961941	0.9608	ATHB6 (Arabidopsis thaliana)	139	2e-41	0.0549738	0.141854	0.0490272
	LOC101248026	JA2L	ChIP-seq	ANAC055 (Arabidopsis thaliana)	359	5e-126	0.973378	0.990348	0.990518	ANAC055 (Arabidopsis thaliana)	359	3e-126	0.0926276	0.0345572	0.0987903
	LOC100191123	MYB12	ChIP-seq	bHLH129 (Zea mays)	184	2e-58	0.236111	0.455294	0.0684105	MYB107 (Arabidopsis thaliana)	180	2e-56	0.170645	0.0317927	0.200353

## Sheet: Table S3
Table S3. Motif counts in all bHLH145 positive samples
Sequence index	Seqlet1	Seqlet2	Seqlet3	Seqlet4	Seqlet5	Seqlet6
chr1:277720596-277721096	4	0	1	0	2	0
chr2:10714278-10714778	0	1	0	0	1	0
chr1:293615663-293616163	0	0	0	0	0	0
chr1:100703102-100703602	2	0	0	0	0	0
chr8:35219508-35220008	2	0	0	0	0	0
chr8:173743087-173743587	2	0	0	0	0	1
chr9:152596958-152597458	2	0	0	0	0	0
chr9:81312718-81313218	4	1	0	0	0	0
chr5:186713487-186713987	2	0	0	0	0	0
chr1:229871239-229871739	2	0	0	0	0	0
chr5:211374051-211374551	2	0	0	0	0	0
chr7:138062404-138062904	4	0	0	0	0	0
chr2:235053290-235053790	2	1	1	0	0	0
chr7:14396730-14397230	2	0	0	0	0	0
chr4:133437046-133437546	2	0	0	0	0	0
chr10:83372000-83372500	4	1	0	0	0	0
chr5:118154513-118155013	0	0	0	0	0	0
chr5:201461260-201461760	2	0	0	0	0	0
chr2:127648709-127649209	4	0	0	0	4	0
chr9:115424333-115424833	6	0	1	0	0	0
chr2:12052891-12053391	2	0	0	0	0	0
chr8:74316629-74317129	2	0	0	0	0	0
chr8:166515811-166516311	0	0	0	0	0	0
chr1:33595795-33596295	2	0	0	0	0	0
chr1:3575070-3575570	2	0	0	0	0	0
chr4:159348810-159349310	2	0	0	0	0	0
chr1:35257414-35257914	2	0	0	0	0	0
chr5:38195675-38196175	4	0	0	0	0	0
chr3:138469065-138469565	6	0	1	0	8	1
chr3:153594228-153594728	0	0	0	0	0	0
chr8:20549791-20550291	0	1	0	1	2	0
chr6:75432370-75432870	4	0	0	0	0	0
chr8:15911113-15911613	6	0	0	0	0	0
chr10:110400489-110400989	0	1	0	0	0	0
chr4:160115240-160115740	0	2	0	0	0	0
chr1:301507151-301507651	2	0	0	0	0	0
chr1:306162409-306162909	4	0	0	0	0	0
chr6:170107204-170107704	4	1	0	0	1	0
chr1:112634149-112634649	2	0	1	0	10	0
chr2:1622331-1622831	0	0	0	0	2	1
chr8:174310636-174311136	2	0	0	0	0	0
chr6:47646498-47646998	0	0	0	2	0	0
chr2:214091892-214092392	2	0	0	0	0	0
chr5:141697384-141697884	2	0	0	0	0	0
chr3:96076839-96077339	2	0	0	0	0	0
chr5:83929333-83929833	4	0	0	0	0	0
chr4:25480803-25481303	2	1	0	0	0	0
chr3:158097906-158098406	0	0	0	0	0	0
chr10:131496796-131497296	0	0	0	0	0	0
chr2:32461723-32462223	4	0	0	0	0	0
chr5:190287480-190287980	4	0	0	0	0	0
chr8:10368680-10369180	2	1	1	1	2	1
chr1:17151987-17152487	0	0	0	0	0	0
chr4:169974441-169974941	0	0	1	0	0	1
chr2:65095237-65095737	2	0	0	0	0	0
chr1:298699495-298699995	4	1	1	1	0	0
chr3:501915-502415	2	0	0	0	0	0
chr10:94067089-94067589	2	0	0	0	4	0
chr1:293402304-293402804	0	0	0	0	0	0
chr4:169932977-169933477	0	1	1	0	0	1
chr1:280696239-280696739	2	0	0	1	0	0
chr3:173070032-173070532	4	0	0	0	0	0
chr2:114012080-114012580	2	1	0	0	0	0
chr7:165338017-165338517	0	0	0	0	0	0
chr1:18146541-18147041	2	0	1	0	0	0
chr5:19311356-19311856	10	0	0	1	0	0
chr2:2561764-2562264	0	0	1	1	0	0
chr9:118167103-118167603	0	0	0	0	0	0
chr2:184845545-184846045	6	0	0	0	0	0
chr10:75944902-75945402	6	0	0	0	0	0
chr7:2766751-2767251	0	0	0	0	8	0
chr4:227808687-227809187	2	0	0	0	0	0
chr3:208811198-208811698	4	0	0	0	0	0
chr1:279592367-279592867	4	0	0	0	0	0
chr5:2482641-2483141	4	0	0	0	0	0
chr3:170937828-170938328	2	0	0	0	0	0
chr5:94709757-94710257	2	0	0	0	0	0
chr2:4128520-4129020	2	0	2	1	3	1
chr3:172351054-172351554	4	0	0	1	0	0
chr4:83775057-83775557	8	0	0	0	0	0
chr7:102312394-102312894	0	0	1	1	0	0
chr9:1841632-1842132	2	0	0	0	0	0
chr3:563272-563772	0	1	1	0	0	0
chr3:167193187-167193687	4	0	0	0	0	0
chr1:199201794-199202294	2	1	0	1	0	0
chr3:7733766-7734266	2	0	0	0	6	0
chr4:36724439-36724939	0	1	0	0	0	0
chr5:179723001-179723501	0	0	0	0	0	0
chr7:14407502-14408002	6	0	0	0	3	0
chr2:13847270-13847770	0	0	0	0	0	0
chr10:106319694-106320194	6	0	0	0	0	0
chr8:56710606-56711106	0	0	2	0	0	0
chr6:168505541-168506041	0	0	0	0	0	0
chr1:199512060-199512560	0	0	3	0	0	1
chr8:13461957-13462457	4	0	0	0	0	0
chr2:184926414-184926914	2	0	0	0	2	0
chr4:184453648-184454148	0	1	0	0	2	0
chr9:46373540-46374040	2	0	1	0	0	0
chr4:15737605-15738105	2	0	0	0	0	0
chr1:81306696-81307196	2	0	1	0	2	0
chr3:7735170-7735670	2	0	0	0	0	0
chr9:153418591-153419091	4	0	0	0	0	0
chr3:178083884-178084384	2	0	0	0	0	0
chr3:7402396-7402896	2	0	0	0	0	0
chr3:186057074-186057574	0	0	0	1	0	0
chr8:133270155-133270655	2	1	0	0	0	0
chr6:151806779-151807279	2	0	0	0	0	0
chr5:23181785-23182285	2	0	0	0	4	0
chr2:238010778-238011278	0	0	1	0	2	0
chr7:147974520-147975020	2	0	0	0	0	0
chr7:88408864-88409364	0	0	0	0	0	0
chr8:110635903-110636403	0	0	1	1	0	0
chr6:170105343-170105843	4	0	0	1	0	1
chr9:1715886-1716386	4	0	0	0	2	0
chr2:128021517-128022017	0	0	0	0	0	0
chr6:151948197-151948697	2	0	2	0	0	2
chr4:160167794-160168294	2	1	0	0	8	0
chr9:87390129-87390629	0	0	0	0	0	0
chr2:2053238-2053738	0	0	0	0	1	1
chr6:138054731-138055231	0	0	0	1	0	0
chr8:172137025-172137525	6	0	0	0	0	0
chr1:17146322-17146822	0	1	0	2	0	0
chr2:15193123-15193623	2	0	0	0	0	0
chr5:118051660-118052160	0	0	0	0	2	0
chr1:230536013-230536513	4	0	1	0	0	0
chr9:93573764-93574264	2	0	0	0	0	0
chr2:12051444-12051944	0	0	0	1	0	0
chr9:142328508-142329008	2	0	0	0	0	0
chr6:87487908-87488408	0	0	0	0	2	1
chr7:158521321-158521821	0	0	0	0	0	0
chr9:113233763-113234263	2	0	0	0	0	0
chr10:112309420-112309920	2	1	1	0	3	2
chr6:128724317-128724817	0	0	1	0	0	0
chr1:15688632-15689132	0	0	1	0	0	0
chr3:886151-886651	6	0	1	0	0	1
chr4:159715206-159715706	2	0	0	0	0	0
chr1:278081436-278081936	0	1	0	0	6	0
chr10:143283606-143284106	0	0	0	0	0	0
chr8:134971603-134972103	0	0	0	1	0	0
chr8:106927310-106927810	0	0	1	1	0	0
chr2:66485347-66485847	0	0	1	1	0	0
chr9:148185158-148185658	4	0	0	1	2	0
chr8:170588886-170589386	2	0	1	0	0	1
chr2:224482860-224483360	0	1	0	0	0	0
chr3:157758369-157758869	0	0	0	0	5	0
chr1:293623296-293623796	4	0	0	0	2	0
chr2:74214607-74215107	0	0	2	0	0	1
chr10:99634889-99635389	2	0	0	0	0	0
chr1:63583680-63584180	2	0	0	0	0	0
chr2:99842331-99842831	0	0	0	0	0	0
chr2:110314033-110314533	0	3	0	0	0	0
chr6:128883531-128884031	4	0	1	0	0	0
chr1:6633199-6633699	0	0	0	0	8	0
chr10:112523590-112524090	0	1	0	0	9	0
chr2:46192346-46192846	0	1	0	0	0	0
chr8:9113304-9113804	2	2	0	0	0	0
chr8:150931552-150932052	0	0	0	0	0	0
chr8:64409432-64409932	4	0	0	1	0	0
chr7:157791769-157792269	0	0	0	0	0	0
chr3:112396976-112397476	0	0	0	0	0	0
chr1:115502100-115502600	4	0	2	0	0	0
chr5:213495179-213495679	0	0	0	0	0	0
chr8:75388050-75388550	0	1	0	0	0	0
chr10:10493274-10493774	2	0	0	0	0	0
chr1:257762343-257762843	2	0	0	0	0	0
chr3:201315738-201316238	2	0	0	0	0	0
chr5:156343413-156343913	4	0	0	0	0	0
chr10:14652771-14653271	0	1	0	0	0	0
chr3:224551312-224551812	6	0	0	0	0	0
chr5:195191169-195191669	4	0	0	0	0	0
chr3:14333540-14334040	4	0	0	0	0	0
chr3:59473642-59474142	0	1	0	0	2	1
chr5:204180485-204180985	4	0	0	1	0	0
chr2:198194718-198195218	4	0	0	0	0	0
chr10:148386910-148387410	6	0	0	0	0	0
chr2:36823739-36824239	2	0	0	0	0	0
chr1:234381896-234382396	2	0	0	0	0	0
chr2:4289689-4290189	2	0	0	0	0	0
chr2:204225642-204226142	2	0	0	0	0	0
chr8:22775567-22776067	2	1	0	1	2	0
chr5:28816075-28816575	2	0	0	0	0	0
chr6:146857560-146858060	4	0	0	0	0	0
chr1:51847945-51848445	2	0	0	0	0	0
chr5:36422026-36422526	0	0	0	0	0	0
chr1:158429237-158429737	0	0	1	0	0	2
chr1:108714136-108714636	0	0	0	0	0	0
chr1:299602329-299602829	0	0	0	0	0	0
chr7:174584520-174585020	0	0	3	0	4	1
chr2:5798801-5799301	2	0	0	0	0	0
chr1:267640307-267640807	6	0	0	0	0	0
chr3:115134258-115134758	0	0	1	0	0	0
chr3:45135607-45136107	0	0	2	0	6	3
chr4:214553571-214554071	2	0	0	0	0	0
chr2:194064627-194065127	0	0	0	1	0	0
chr3:184589128-184589628	2	0	1	0	0	0
chr10:66750886-66751386	2	0	0	0	1	0
chr7:12661242-12661742	2	0	0	0	0	0
chr3:25416404-25416904	0	0	0	0	0	0
chr4:77207742-77208242	0	0	0	0	0	0
chr3:219092854-219093354	2	0	0	0	0	0
chr6:112129190-112129690	4	0	0	0	4	0
chr6:166801582-166802082	4	0	0	0	6	0
chr3:228224814-228225314	2	0	0	0	0	0
chr3:190354082-190354582	4	0	0	0	0	0
chr6:125293808-125294308	4	0	0	1	0	0
chr9:118792114-118792614	0	1	0	0	2	0
chr2:45614607-45615107	2	1	1	1	0	0
chr7:168543792-168544292	4	0	4	1	0	3
chr6:109745889-109746389	2	0	0	1	0	1
chr1:47790776-47791276	0	0	0	0	2	0
chr6:168946799-168947299	2	0	0	0	0	0
chr6:86725624-86726124	0	1	0	0	0	0
chr3:209237739-209238239	4	0	0	0	0	0
chr6:99166771-99167271	2	0	0	0	0	0
chr4:160171397-160171897	0	0	1	0	0	1
chr1:195957823-195958323	2	0	0	0	0	0
chr1:23620022-23620522	2	0	0	0	0	0
chr7:108933476-108933976	0	0	0	0	0	0
chr6:85907560-85908060	0	1	0	0	2	0
chr7:173938094-173938594	0	1	0	0	2	0
chr5:177943781-177944281	4	0	0	0	2	0
chr2:209802837-209803337	0	0	0	0	0	0
chr3:146280131-146280631	2	0	0	0	2	0
chr10:140559976-140560476	2	0	0	0	0	0
chr7:81872346-81872846	0	0	1	0	0	0
chr1:17365434-17365934	4	1	0	0	3	0
chr9:115433539-115434039	4	0	0	0	0	0
chr3:216387381-216387881	0	1	0	0	0	0
chr1:5142620-5143120	0	1	0	1	0	0
chr2:213102090-213102590	4	1	0	0	0	0
chr1:23984269-23984769	0	0	2	0	0	0
chr10:140533583-140534083	2	0	0	0	0	0
chr3:192290092-192290592	2	0	0	0	0	0
chr7:134249052-134249552	0	1	5	1	0	4
chr1:286054617-286055117	0	0	1	0	4	1
chr9:140903274-140903774	0	1	2	0	2	0
chr5:208983871-208984371	0	0	0	0	0	0
chr9:115421008-115421508	4	0	0	0	0	0
chr3:159327165-159327665	0	0	0	1	0	0
chr3:161434157-161434657	0	1	0	0	0	0
chr5:76537444-76537944	0	0	1	0	0	0
chr5:18223082-18223582	0	0	0	0	0	0
chr4:169973446-169973946	2	1	0	0	0	0
chr9:32824348-32824848	0	0	0	0	0	0
chr1:265356088-265356588	2	0	0	0	2	0
chr10:96937229-96937729	2	0	0	0	0	0
chr7:171486554-171487054	2	0	0	0	4	0
chr1:53757101-53757601	0	0	1	0	0	0
chr2:173581201-173581701	0	0	0	0	0	0
chr5:221686817-221687317	0	1	0	0	0	0
chr4:166648487-166648987	0	1	0	0	0	0
chr7:129793398-129793898	4	1	0	0	0	0
chr1:300509255-300509755	4	0	0	0	0	0
chr3:59506771-59507271	0	0	0	0	0	0
chr6:137401398-137401898	2	0	0	0	2	0
chr1:109835374-109835874	4	0	0	0	0	1
chr2:182764914-182765414	2	0	0	0	0	1
chr5:204120224-204120724	2	0	0	0	0	0
chr1:4670217-4670717	2	1	4	0	0	3
chr9:142518633-142519133	0	0	2	1	0	0
chr3:229603811-229604311	0	0	0	0	0	0
chr6:82194919-82195419	0	0	0	0	0	0
chr10:112400885-112401385	2	0	0	0	0	0
chr1:81794521-81795021	0	0	1	0	2	0
chr10:137297528-137298028	0	0	0	0	2	0
chr2:12564170-12564670	2	0	0	0	0	0
chr7:162561705-162562205	0	0	0	0	0	0
chr1:293424358-293424858	4	0	0	0	2	0
chr5:61609396-61609896	2	0	0	0	0	0
chr2:16305424-16305924	0	1	0	0	0	0
chr2:12636973-12637473	2	0	0	0	1	0
chr4:2590629-2591129	0	0	0	0	0	0
chr3:207947118-207947618	4	0	1	0	0	0
chr9:147421664-147422164	2	1	0	0	0	0
chr9:150715030-150715530	0	0	0	0	0	0
chr7:177936880-177937380	2	0	1	0	8	0
chr2:35068567-35069067	4	0	0	0	0	0
chr1:222416049-222416549	4	0	0	0	0	0
chr1:265128153-265128653	2	0	0	1	0	0
chr3:22424501-22425001	0	0	0	1	0	0
chr1:155571257-155571757	2	0	1	0	0	0
chr7:171489530-171490030	0	1	0	0	0	0
chr4:195897815-195898315	4	0	0	0	0	0
chr3:151439289-151439789	4	0	2	0	0	1
chr7:113491532-113492032	0	1	1	0	0	0
chr1:85004931-85005431	0	0	0	0	1	0
chr10:137836853-137837353	4	0	0	0	0	0
chr2:163646882-163647382	4	0	0	1	0	0
chr3:225324429-225324929	0	0	0	2	0	0
chr7:125924856-125925356	2	0	0	0	0	0
chr3:129170243-129170743	2	0	0	0	0	0
chr6:151716661-151717161	2	0	0	0	0	0
chr2:134520457-134520957	4	0	0	0	0	0
chr9:80197712-80198212	2	0	0	0	0	0
chr5:210146727-210147227	6	0	0	0	0	0
chr1:184109410-184109910	0	0	0	0	0	0
chr1:53874803-53875303	2	0	0	0	0	0
chr1:78651058-78651558	4	0	0	0	0	0
chr5:8353978-8354478	2	0	0	0	0	0
chr2:18901582-18902082	2	0	0	0	0	0
chr4:36829848-36830348	2	0	0	0	0	0
chr1:29239016-29239516	0	0	0	0	0	0
chr4:240491702-240492202	2	0	0	0	0	0
chr8:173735816-173736316	4	0	0	0	0	0
chr3:156127315-156127815	2	1	0	0	0	0
chr9:124459993-124460493	0	0	0	0	0	0
chr7:52869583-52870083	0	1	0	0	0	0
chr7:124123696-124124196	4	0	0	1	0	0
chr10:142046794-142047294	2	0	0	0	0	0
chr9:77264245-77264745	2	0	0	0	0	0
chr4:38491115-38491615	4	0	0	0	4	0
chr10:98384668-98385168	2	0	0	0	0	0
chr2:15132000-15132500	2	0	0	0	0	0
chr1:216835096-216835596	0	0	0	0	0	0
chr5:95183101-95183601	0	0	0	0	0	0
chr3:233217354-233217854	0	0	0	0	0	0
chr8:177706827-177707327	0	0	0	0	0	0
chr2:62814807-62815307	0	0	0	1	0	0
chr2:242403870-242404370	0	0	0	0	0	1
chr7:162523248-162523748	2	0	0	0	0	0
chr3:208549227-208549727	2	0	1	0	2	0
chr4:47777425-47777925	0	1	5	1	0	1
chr3:219085377-219085877	0	0	0	0	0	0
chr3:182901965-182902465	4	0	0	0	0	0
chr5:208738565-208739065	0	0	0	0	0	0
chr10:89602606-89603106	0	0	0	0	2	0
chr8:170115539-170116039	0	0	0	0	0	0
chr10:127944609-127945109	2	0	0	0	0	0
chr9:88219372-88219872	4	0	0	0	0	0
chr5:218219547-218220047	4	0	0	0	0	0
chr7:6966797-6967297	0	0	0	0	0	0
chr8:11905250-11905750	4	0	0	0	0	0
chr6:3224006-3224506	0	0	0	0	0	0
chr7:176261871-176262371	6	0	0	0	0	0
chr8:150234800-150235300	4	0	0	0	5	0
chr4:241648440-241648940	2	0	1	0	0	0
chr1:296305417-296305917	0	0	1	0	0	0
chr6:32921918-32922418	0	0	0	0	3	0
chr2:214090807-214091307	2	0	1	0	0	1
chr3:146543556-146544056	4	0	0	0	0	0
chr7:156645973-156646473	0	0	0	0	0	0
chr4:219202865-219203365	0	0	0	0	0	0
chr6:99160272-99160772	4	0	0	0	0	0
chr2:74212714-74213214	0	0	2	0	0	2
chr5:95098442-95098942	0	0	0	0	2	0
chr10:7862423-7862923	4	0	0	0	0	0
chr9:136499782-136500282	2	0	0	0	0	0
chr2:19367086-19367586	2	0	2	0	0	0
chr4:184802456-184802956	0	0	2	1	0	1
chr1:255553058-255553558	0	1	0	0	0	1
chr3:57905212-57905712	2	0	0	0	0	0
chr9:116627412-116627912	2	0	0	1	0	0
chr6:87638729-87639229	0	0	0	1	0	0
chr4:238723065-238723565	4	0	0	0	2	0
chr8:11032648-11033148	0	1	0	0	2	0
chr10:1783517-1784017	0	0	1	0	0	0
chr1:270289289-270289789	2	0	1	0	0	1
chr10:137273547-137274047	2	0	0	0	2	0
chr9:127175974-127176474	0	0	0	0	0	0
chr1:181871986-181872486	0	0	0	0	1	1
chr6:151817838-151818338	2	0	0	0	0	0
chr3:173460775-173461275	2	0	0	0	0	0
chr2:64904047-64904547	4	0	0	0	0	0
chr2:112713780-112714280	0	1	0	0	4	0
chr3:182976117-182976617	0	0	0	0	0	0
chr4:29618819-29619319	0	1	0	0	0	0
chr1:58280780-58281280	2	0	0	1	0	0
chr1:40771860-40772360	2	0	0	0	0	0
chr3:204425912-204426412	2	1	0	0	0	0
chr7:178895333-178895833	4	0	0	0	0	0
chr3:6772906-6773406	2	0	0	0	0	0
chr6:150275383-150275883	2	0	1	1	0	0
chr6:146679721-146680221	2	0	0	0	0	0
chr1:284368214-284368714	4	0	0	1	0	0
chr1:260336394-260336894	0	0	0	0	8	0
chr4:181663990-181664490	0	0	1	0	0	0
chr1:4425224-4425724	0	0	0	0	0	0
chr6:27099151-27099651	0	0	0	0	0	0
chr8:112911061-112911561	0	0	0	0	1	0
chr6:132676534-132677034	4	0	0	0	0	0
chr4:74240957-74241457	0	0	0	0	0	0
chr10:72975536-72976036	2	1	0	0	2	0
chr5:88225044-88225544	2	0	1	1	0	0
chr1:299457219-299457719	4	0	0	0	0	0
chr5:168890923-168891423	0	1	0	1	3	0
chr5:95185706-95186206	4	0	0	0	0	0
chr3:188444733-188445233	0	0	0	0	0	0
chr9:18534856-18535356	0	1	1	0	0	1
chr7:148905015-148905515	0	0	2	2	0	1
chr1:201512709-201513209	2	0	0	0	0	0
chr10:92525716-92526216	4	0	0	0	0	0
chr7:15488195-15488695	0	1	0	0	0	0
chr5:92671361-92671861	0	0	0	0	0	0
chr2:38692174-38692674	0	0	1	0	6	0
chr1:227388907-227389407	4	0	0	0	0	0
chr5:218885536-218886036	2	0	0	0	0	0
chr3:205827026-205827526	4	0	0	0	0	0
chr2:89123647-89124147	0	0	0	0	0	0
chr9:90649017-90649517	0	0	0	0	0	0
chr1:181714805-181715305	2	0	0	0	0	0
chr3:184474353-184474853	0	0	0	0	0	0
chr3:4518425-4518925	4	0	0	0	0	0
chr1:91250388-91250888	0	0	0	0	2	0
chr2:233401433-233401933	0	0	0	0	0	0
chr9:741477-741977	4	0	0	0	0	0
chr9:139386710-139387210	0	1	0	0	0	0
chr7:179798050-179798550	2	0	0	0	0	0
chr3:179459422-179459922	0	0	0	0	0	0
chr1:35123192-35123692	2	0	0	0	0	0
chr9:106609208-106609708	2	0	0	0	0	0
chr10:543587-544087	2	1	0	0	6	1
chr5:72059806-72060306	0	0	0	0	0	0
chr2:199446247-199446747	0	0	0	0	0	0
chr4:33171655-33172155	2	0	0	0	0	0
chr6:7400318-7400818	0	0	0	0	0	0
chr3:215687325-215687825	0	0	0	0	0	0
chr5:8692198-8692698	2	0	0	0	0	0
chr7:166009634-166010134	2	0	0	0	0	0
chr8:170750496-170750996	4	0	0	0	0	0
chr5:85301563-85302063	0	0	0	0	2	0
chr5:191472700-191473200	0	0	0	0	0	0
chr9:11172601-11173101	2	0	3	0	0	2
chr10:130300604-130301104	2	0	0	0	2	0
chr1:286424025-286424525	4	0	0	0	0	0
chr1:199830200-199830700	2	0	0	0	0	0
chr10:146318081-146318581	0	0	0	0	0	0
chr5:102527151-102527651	0	0	0	0	0	0
chr9:148199147-148199647	2	0	0	0	0	0
chr9:144628788-144629288	0	0	0	0	0	0
chr10:109657186-109657686	2	0	0	1	0	0
chr7:144453545-144454045	2	0	0	0	2	0
chr2:220619164-220619664	0	0	0	1	0	0
chr10:16135729-16136229	4	1	2	1	4	0
chr7:167682364-167682864	2	1	0	0	0	0
chr1:53028323-53028823	0	0	0	0	2	0
chr8:107985122-107985622	0	1	0	0	0	0
chr5:208462582-208463082	0	1	0	0	0	0
chr4:184795635-184796135	0	0	0	0	0	0
chr9:118059798-118060298	2	0	0	0	0	0
chr8:24123274-24123774	2	0	0	0	0	0
chr1:33994598-33995098	0	3	1	0	0	0
chr2:96474465-96474965	0	0	0	0	0	0
chr7:141952826-141953326	4	1	0	0	6	0
chr4:195887316-195887816	0	0	2	0	6	2
chr9:146101051-146101551	2	0	0	0	0	0
chr5:209074485-209074985	0	0	0	0	0	0
chr5:168638823-168639323	0	0	0	0	0	0
chr2:49483714-49484214	0	0	0	0	0	0
chr1:285022632-285023132	2	0	0	1	0	0
chr2:240882197-240882697	4	0	0	0	0	0
chr10:133089677-133090177	0	0	0	0	0	0
chr3:226714096-226714596	0	0	0	0	0	0
chr8:176958770-176959270	2	0	1	0	0	0
chr5:28475895-28476395	0	0	0	0	0	0
chr7:25297883-25298383	2	0	0	0	0	0
chr3:178545547-178546047	0	0	0	0	0	0
chr9:118864114-118864614	0	1	0	0	0	0
chr5:173470049-173470549	0	0	0	0	0	0
chr2:188163066-188163566	0	0	1	0	0	0
chr3:204205958-204206458	0	0	2	0	0	1
chr3:58893239-58893739	4	0	0	0	0	0
chr1:279600519-279601019	0	0	0	0	0	0
chr10:114463224-114463724	2	0	0	0	0	0
chr3:179146573-179147073	2	1	0	0	4	0
chr3:14222784-14223284	0	0	0	0	0	0
chr2:211805005-211805505	0	0	0	0	2	0
chr7:179890105-179890605	4	0	0	0	0	0
chr3:161018028-161018528	2	0	4	1	2	2
chr6:153038583-153039083	0	0	0	0	0	0
chr7:125932069-125932569	2	0	1	0	0	0
chr10:13165020-13165520	0	0	0	0	0	0
chr1:67308847-67309347	0	0	0	0	2	1
chr1:246316111-246316611	0	0	0	0	0	0
chr3:29828499-29828999	2	0	0	0	0	0
chr1:263440622-263441122	2	0	0	0	0	0
chr9:155945713-155946213	2	1	1	0	0	0
chr7:29123345-29123845	0	0	0	0	0	0
chr2:207300624-207301124	0	1	0	0	0	0
chr3:65991467-65991967	0	0	0	0	0	0
chr3:204436641-204437141	0	0	0	0	0	0
chr8:13463209-13463709	2	0	0	0	0	0
chr7:161594681-161595181	4	0	0	0	0	0
chr3:106709318-106709818	2	0	0	0	0	0
chr3:49328303-49328803	2	0	0	0	0	0
chr1:171229884-171230384	0	0	0	0	0	0
chr10:136896092-136896592	0	0	0	1	0	0
chr9:11351009-11351509	2	0	0	0	0	0
chr2:26737460-26737960	2	0	0	0	0	0
chr2:46195384-46195884	0	0	0	0	0	0
chr9:111959095-111959595	2	1	0	0	0	0
chr6:97379199-97379699	0	0	0	0	0	0
chr7:10933642-10934142	0	0	0	0	0	0
chr5:185772976-185773476	0	0	0	0	0	0
chr5:36212517-36213017	0	0	0	0	0	0
chr6:109733010-109733510	4	0	0	0	0	0
chr6:2918682-2919182	0	0	0	0	0	0
chr3:207872562-207873062	4	0	0	0	0	0
chr9:108617969-108618469	2	0	0	1	2	0
chr2:2170140-2170640	2	0	0	0	2	0
chr9:89628335-89628835	6	1	0	0	0	0
chr2:182830612-182831112	2	0	0	0	0	0
chr1:231868265-231868765	2	1	1	0	0	0
chr1:163702396-163702896	0	0	0	0	0	0
chr8:124964870-124965370	2	0	0	0	0	0
chr8:76725867-76726367	0	0	0	0	0	0
chr7:159060363-159060863	0	0	0	0	0	0
chr3:220582818-220583318	4	0	0	0	0	0
chr9:9715635-9716135	2	1	0	0	0	0
chr2:201956375-201956875	2	1	0	1	0	0
chr9:127014095-127014595	4	0	0	0	0	0
chr1:167761587-167762087	2	0	0	0	0	0
chr6:159864811-159865311	2	0	0	0	0	0
chr1:167760675-167761175	0	0	0	0	4	1
chr4:184807000-184807500	0	0	1	0	0	0
chr1:91145725-91146225	2	0	0	0	0	0
chr10:142380284-142380784	2	0	0	0	0	0
chr9:148007319-148007819	2	0	0	0	0	0
chr2:218530178-218530678	0	0	0	0	0	0
chr6:136569435-136569935	2	0	0	0	0	0
chr6:146557812-146558312	0	0	0	0	0	0
chr8:162566385-162566885	0	0	0	0	2	0
chr1:19565740-19566240	2	0	0	0	0	0
chr6:24897716-24898216	6	2	0	1	4	0
chr2:30342305-30342805	0	0	0	0	0	0
chr5:88334106-88334606	4	0	0	0	0	0
chr8:12213403-12213903	4	0	0	0	0	0
chr1:30944605-30945105	0	0	0	0	0	1
chr10:145645158-145645658	0	0	0	0	0	0
chr3:228232460-228232960	2	0	0	0	4	0
chr2:156392576-156393076	4	0	0	0	0	0
chr3:226340402-226340902	2	0	0	1	2	0
chr5:206063242-206063742	2	1	1	1	0	0
chr5:180254302-180254802	0	0	0	1	0	0
chr8:94949190-94949690	2	0	0	0	0	0
chr1:229768243-229768743	0	0	0	0	0	0
chr3:121255035-121255535	2	0	0	0	0	0
chr9:135231657-135232157	0	0	0	0	0	0
chr3:18368301-18368801	0	0	0	0	0	0
chr8:120490192-120490692	4	0	1	0	0	0
chr2:191897318-191897818	0	0	0	0	0	0
chr1:263335660-263336160	0	1	0	0	2	0
chr10:137841704-137842204	0	0	2	0	0	1
chr1:214519154-214519654	2	0	1	0	0	0
chr5:65679794-65680294	0	0	0	0	0	0
chr8:169006044-169006544	0	1	1	0	4	1
chr8:162133100-162133600	2	0	0	1	0	0
chr3:158564594-158565094	2	0	0	0	0	0
chr1:230533743-230534243	2	0	0	0	0	0
chr1:229735838-229736338	0	1	0	0	0	0
chr4:243629525-243630025	0	0	0	0	0	0
chr8:24736008-24736508	2	0	0	0	0	0
chr1:229808506-229809006	0	0	0	0	0	0
chr7:152722351-152722851	0	0	0	0	2	0
chr10:54316782-54317282	0	0	1	0	2	1
chr5:210965519-210966019	2	0	0	0	0	0
chr3:23312708-23313208	0	0	0	0	0	0
chr1:39676202-39676702	2	0	0	0	0	0
chr4:146395900-146396400	0	1	0	0	0	0
chr9:14507207-14507707	4	0	0	0	0	0
chr9:79875804-79876304	0	0	1	1	0	0
chr1:263324651-263325151	2	0	0	0	0	1
chr5:173935388-173935888	4	0	0	0	0	0
chr6:152128344-152128844	0	0	0	2	0	1
chr7:168601049-168601549	2	0	0	1	0	0
chr2:1839644-1840144	4	0	0	0	0	0
chr10:136489909-136490409	2	0	0	0	3	0
chr5:220902214-220902714	2	1	0	0	0	0
chr6:131357495-131357995	2	0	0	0	0	0
chr3:234668849-234669349	0	0	0	0	0	0
chr2:60450775-60451275	4	0	0	0	0	0
chr10:112558836-112559336	0	0	0	0	0	0
chr2:204888067-204888567	2	0	0	0	0	0
chr2:101102497-101102997	2	1	0	0	1	0
chr2:199939086-199939586	0	0	1	0	0	0
chr1:54028261-54028761	2	0	1	0	0	0
chr1:248529437-248529937	2	0	0	0	0	0
chr2:47115615-47116115	0	0	0	0	0	0
chr1:98380009-98380509	0	0	3	0	0	3
chr2:13602291-13602791	0	0	0	0	0	0
chr2:191475037-191475537	2	0	0	0	0	0
chr1:57012604-57013104	4	0	0	0	0	0
chr1:275714078-275714578	2	0	0	0	0	0
chr2:135038354-135038854	0	0	0	0	0	0
chr4:5965993-5966493	2	0	0	0	0	0
chr10:149807917-149808417	0	0	0	0	0	0
chr3:217221935-217222435	0	0	0	0	0	0
chr4:72639348-72639848	0	0	0	0	0	0
chr2:6330846-6331346	0	0	0	1	0	0
chr4:200053311-200053811	2	0	0	0	0	0
chr4:199277123-199277623	0	0	0	0	0	0
chr10:5402300-5402800	6	0	0	0	0	0
chr5:31251422-31251922	0	0	0	0	6	0
chr3:55295337-55295837	2	0	0	0	0	0
chr2:16306968-16307468	0	1	0	0	0	0
chr1:20299222-20299722	2	1	0	0	0	0
chr4:231696130-231696630	2	0	0	0	0	0
chr7:112121156-112121656	2	0	0	1	0	0
chr6:27140543-27141043	2	0	0	0	0	1
chr1:67349067-67349567	0	0	0	0	4	0
chr2:198139236-198139736	2	0	0	0	0	0
chr2:189507931-189508431	2	0	0	0	0	0
chr6:138543879-138544379	2	0	0	0	0	0
chr9:148187299-148187799	2	0	0	0	0	0
chr5:24416924-24417424	0	0	0	0	0	0
chr1:25157454-25157954	0	0	0	0	0	0
chr5:1882646-1883146	4	0	0	0	0	0
chr9:148177049-148177549	0	0	0	0	0	0
chr3:225312955-225313455	0	1	0	0	0	0
chr3:169074811-169075311	0	0	0	2	0	0
chr9:101143002-101143502	2	0	0	0	0	0
chr10:136174168-136174668	2	0	0	0	0	1
chr10:6633596-6634096	0	1	0	0	0	0
chr5:4270402-4270902	0	0	0	0	0	0
chr6:149361213-149361713	0	0	0	0	0	0
chr10:58936507-58937007	0	0	0	1	0	0
chr7:180729084-180729584	2	0	0	1	0	0
chr1:17313949-17314449	0	0	0	0	0	0
chr3:193874131-193874631	0	0	0	0	0	0
chr3:233932197-233932697	0	0	0	0	0	0
chr3:173058247-173058747	0	0	0	0	0	0
chr3:178090307-178090807	2	1	0	0	0	0
chr1:293426290-293426790	0	0	0	0	0	0
chr6:154390442-154390942	0	0	0	0	0	0
chr5:55131143-55131643	2	0	0	0	0	0
chr6:151737124-151737624	2	0	0	0	0	0
chr2:61202747-61203247	0	0	0	0	0	0
chr5:168556550-168557050	2	0	0	0	0	0
chr9:108416684-108417184	4	0	0	0	0	0
chr5:151042650-151043150	0	0	0	0	0	0
chr8:163948812-163949312	2	0	0	1	0	0
chr7:159035972-159036472	0	1	3	1	0	1
chr10:131245470-131245970	0	0	0	0	0	1
chr9:92071726-92072226	0	0	2	0	2	2
chr1:23958698-23959198	2	0	0	0	0	0
chr4:212834506-212835006	2	0	0	0	0	0
chr10:116451543-116452043	0	0	0	1	0	0
chr5:151135029-151135529	0	0	0	0	0	0
chr2:11992722-11993222	0	0	0	0	1	0
chr2:197872341-197872841	4	0	0	0	0	0
chr6:76368739-76369239	2	0	0	0	0	0
chr5:167600721-167601221	0	1	0	0	2	0
chr8:112884432-112884932	0	0	0	0	0	0
chr7:5848286-5848786	2	0	1	0	0	0
chr9:138453163-138453663	2	0	0	0	0	0
chr9:9511680-9512180	2	0	0	0	0	0
chr10:11966769-11967269	2	0	0	0	0	0
chr9:77150101-77150601	0	0	0	0	0	0
chr5:218231534-218232034	0	0	0	0	0	0
chr10:14651119-14651619	2	0	0	0	0	0
chr8:169083972-169084472	4	0	0	0	0	0
chr7:4279047-4279547	4	0	0	0	0	0
chr10:136897538-136898038	2	0	0	0	0	0
chr4:3015399-3015899	0	0	0	0	0	0
chr9:158665806-158666306	2	0	0	0	0	0
chr5:175348014-175348514	2	0	0	0	0	0
chr1:278028520-278029020	2	0	0	2	0	0
chr6:136197360-136197860	0	0	0	1	0	1
chr2:239262582-239263082	0	0	0	0	0	0
chr7:145144898-145145398	0	0	0	1	0	0
chr4:133447072-133447572	4	0	0	0	0	0
chr7:146741669-146742169	0	0	0	0	0	0
chr9:114612742-114613242	2	0	0	0	0	0
chr5:217817803-217818303	0	0	0	0	0	0
chr1:214253216-214253716	2	0	1	0	2	0
chr7:125696266-125696766	4	1	1	0	1	0
chr1:38527644-38528144	0	0	0	1	0	0
chr8:172399813-172400313	0	0	0	1	0	0
chr4:196215552-196216052	0	0	1	1	2	1
chr1:8702958-8703458	2	0	0	0	0	0
chr1:256836800-256837300	2	0	0	1	1	0
chr8:35522274-35522774	0	0	0	0	0	0
chr2:193725172-193725672	2	0	0	0	5	0
chr2:35424343-35424843	2	0	2	1	0	2
chr4:220769389-220769889	0	0	0	0	0	0
chr8:13837115-13837615	4	0	0	0	0	0
chr5:208837827-208838327	2	0	0	0	0	0
chr5:180916560-180917060	4	0	0	0	0	0
chr9:140868806-140869306	0	0	0	1	0	0
chr4:5966568-5967068	0	0	0	0	0	0
chr9:147884612-147885112	4	0	0	0	0	0
chr7:171049241-171049741	2	0	1	0	0	2
chr3:58936772-58937272	2	0	0	0	0	0
chr10:23123555-23124055	0	0	0	0	0	0
chr3:207934721-207935221	2	0	0	0	0	0
chr3:178107781-178108281	0	0	3	1	0	0
chr7:130345469-130345969	0	0	0	0	0	0
chr3:183645793-183646293	6	0	0	0	0	0
chr2:31872924-31873424	0	0	0	0	0	0
chr1:257006453-257006953	0	0	0	0	0	0
chr8:170445073-170445573	2	0	0	0	0	0
chr8:21225895-21226395	0	0	0	0	0	0
chr3:21762043-21762543	0	0	0	1	0	0
chr1:224036051-224036551	4	0	2	0	0	0
chr6:131678725-131679225	0	0	0	0	0	0
chr9:19550551-19551051	0	0	0	0	0	0
chr9:90622944-90623444	0	1	0	0	0	0
chr9:136216333-136216833	2	0	0	0	0	0
chr1:79984300-79984800	2	1	0	0	0	0
chr1:271994214-271994714	0	0	0	0	0	0
chr8:169391352-169391852	0	0	0	1	0	0
chr2:26333920-26334420	0	0	0	0	0	0
chr6:113924986-113925486	0	0	0	1	0	0
chr3:223082591-223083091	4	0	0	0	0	0
chr4:240330119-240330619	0	0	0	0	0	0
chr2:15059989-15060489	0	0	4	1	0	1
chr5:168440460-168440960	2	0	0	0	0	1
chr2:216103091-216103591	2	0	0	0	0	0
chr9:1007053-1007553	4	0	0	2	0	0
chr1:156928831-156929331	0	1	0	2	4	0
chr1:17148678-17149178	0	0	0	0	2	0
chr1:283124467-283124967	0	0	0	0	0	0
chr5:211019768-211020268	0	0	0	0	0	0
chr1:52945670-52946170	0	0	0	0	0	0
chr9:4659850-4660350	0	1	0	0	0	0
chr7:178002130-178002630	2	0	0	0	0	0
chr1:67345333-67345833	2	0	0	1	0	0
chr8:149828165-149828665	2	0	0	1	0	0
chr9:114089306-114089806	2	0	0	0	0	0
chr5:221680096-221680596	0	0	1	0	0	0
chr2:13072276-13072776	0	0	1	0	2	0
chr1:67226834-67227334	0	0	0	0	2	0
chr1:11142074-11142574	0	0	0	0	0	1
chr8:176430413-176430913	0	2	0	0	0	0
chr4:19400911-19401411	2	0	0	0	3	0
chr3:187132008-187132508	4	0	0	0	0	0
chr8:174053946-174054446	0	0	0	0	4	0
chr2:11324986-11325486	0	1	0	0	0	0
chr8:77926900-77927400	0	0	0	0	0	0
chr2:16312790-16313290	0	0	1	0	2	0
chr7:11250047-11250547	4	0	0	0	0	0
chr7:132732225-132732725	2	0	0	0	0	0
chr10:148682634-148683134	0	0	0	0	5	0
chr7:112455304-112455804	0	0	0	0	0	0
chr3:50234566-50235066	0	0	0	0	0	1
chr1:216169663-216170163	2	0	0	0	0	0
chr9:140614956-140615456	0	1	0	0	0	0
chr1:294505262-294505762	0	0	0	0	0	0
chr9:156988064-156988564	6	0	0	0	0	0
chr1:288353649-288354149	2	0	0	0	0	0
chr3:192749376-192749876	0	0	0	0	0	0
chr1:100649821-100650321	2	0	0	0	0	0
chr6:157953829-157954329	4	0	1	0	0	1
chr10:10927483-10927983	2	0	0	0	0	0
chr4:232077112-232077612	0	0	0	0	0	0
chr1:32524883-32525383	0	0	0	1	0	0
chr2:62406698-62407198	0	0	0	2	0	1
chr3:14329582-14330082	0	0	0	0	0	0
chr7:32851461-32851961	4	0	0	0	2	0
chr8:60115544-60116044	2	0	0	0	0	0
chr2:62772481-62772981	0	0	0	0	0	0
chr1:281224147-281224647	2	0	0	0	0	0
chr4:200549860-200550360	0	0	0	0	0	0
chr5:203060259-203060759	0	0	4	1	5	2
chr1:42763915-42764415	0	0	0	0	0	0
chr6:170130261-170130761	0	0	0	0	0	0
chr5:205029227-205029727	6	0	0	0	0	0
chr5:219150853-219151353	0	0	0	0	0	0
chr4:175289454-175289954	0	0	0	0	0	0
chr4:240646795-240647295	2	0	0	0	0	0
chr3:210067928-210068428	2	0	0	0	0	0
chr10:131920114-131920614	0	0	0	1	0	0
chr6:169490329-169490829	0	0	0	1	0	0
chr3:151474448-151474948	0	0	0	0	0	0
chr5:175349791-175350291	0	0	0	0	0	0
chr8:169002420-169002920	0	0	1	0	0	0
chr6:137891391-137891891	0	1	1	1	2	1
chr2:202749127-202749627	0	1	0	0	0	0
chr2:4666105-4666605	2	0	0	0	0	0
chr10:127592689-127593189	0	1	0	0	0	0
chr10:61628524-61629024	0	0	0	0	0	0
chr10:83288725-83289225	0	0	0	0	0	1
chr2:50143602-50144102	0	0	0	0	0	0
chr2:3089982-3090482	2	2	0	0	0	0
chr3:196146783-196147283	0	1	0	0	0	0
chr3:215850497-215850997	0	0	0	0	0	0
chr1:45110951-45111451	2	0	0	0	0	0
chr6:31628498-31628998	0	0	0	0	0	0
chr5:173928810-173929310	0	0	1	0	0	0
chr5:63588238-63588738	4	0	0	0	0	0
chr4:16322389-16322889	2	0	0	0	0	0
chr7:15919000-15919500	6	0	0	0	0	0
chr1:227614055-227614555	2	0	0	0	0	0
chr6:47635395-47635895	0	0	0	0	0	0
chr4:173924050-173924550	2	0	0	0	0	0
chr3:115130750-115131250	4	1	1	0	2	2
chr4:240332821-240333321	4	0	0	0	0	0
chr1:39238066-39238566	2	0	0	0	0	0
chr2:194546801-194547301	6	0	1	0	0	0
chr3:173089787-173090287	2	1	0	0	0	0
chr9:126797189-126797689	0	0	0	0	0	0
chr8:176238899-176239399	4	0	0	0	0	0
chr5:89635101-89635601	0	0	0	0	2	0
chr6:99099768-99100268	0	1	0	0	0	0
chr2:21827451-21827951	4	0	0	1	0	0
chr5:51906546-51907046	0	0	0	0	0	0
chr5:2398944-2399444	0	0	0	0	0	0
chr9:44512812-44513312	2	0	0	0	0	0
chr5:101496684-101497184	2	1	0	0	0	0
chr1:252952644-252953144	2	0	0	0	0	0
chr5:5756693-5757193	4	0	0	0	0	1
chr10:138051139-138051639	0	0	0	0	0	0
chr1:16949620-16950120	2	0	0	0	0	0
chr9:137185753-137186253	0	0	0	0	0	0
chr7:167429929-167430429	0	1	0	1	3	0
chr1:28807572-28808072	2	0	2	0	0	2
chr7:179080264-179080764	0	1	0	1	0	0
chr4:214561409-214561909	2	0	0	0	0	0
chr2:221399981-221400481	0	0	0	0	0	0
chr6:103403934-103404434	0	0	0	0	0	0
chr6:119333724-119334224	0	1	0	0	0	0
chr4:245804754-245805254	0	2	0	0	2	0
chr3:190404485-190404985	2	0	0	0	0	0
chr9:130886677-130887177	6	0	0	0	0	0
chr4:245454603-245455103	2	0	0	0	0	0
chr10:128399490-128399990	2	1	0	0	0	0
chr3:106666823-106667323	4	0	0	0	0	0
chr2:39229223-39229723	0	0	0	0	0	0
chr2:14168344-14168844	2	1	0	0	0	0
chr7:132733478-132733978	2	0	0	0	0	0
chr3:221627610-221628110	2	0	0	0	0	0
chr3:158428238-158428738	0	1	0	0	0	0
chr3:217329312-217329812	4	0	0	0	0	0
chr2:46119607-46120107	0	0	0	0	0	0
chr5:20893089-20893589	2	0	0	0	6	0
chr7:85223981-85224481	4	0	1	0	0	1
chr10:140556304-140556804	4	0	0	0	0	0
chr1:77838940-77839440	0	0	0	0	0	0
chr10:149624174-149624674	4	0	0	0	0	0
chr4:162630671-162631171	0	0	0	0	0	0
chr1:198129765-198130265	2	0	0	1	0	0
chr3:217231285-217231785	0	0	0	0	0	0
chr8:172150921-172151421	0	1	1	1	0	1
chr5:171902473-171902973	0	0	0	0	0	0
chr6:95501589-95502089	2	0	1	0	0	0
chr3:15168640-15169140	2	0	0	0	0	0
chr3:223439444-223439944	0	1	1	0	4	0
chr6:164299588-164300088	4	0	0	0	0	0
chr2:107119629-107120129	2	0	0	0	0	0
chr3:54363704-54364204	2	0	0	0	0	0
chr8:84770464-84770964	2	0	0	1	0	0
chr4:242565551-242566051	0	0	0	1	0	0
chr10:2015301-2015801	2	0	0	0	0	0
chr2:238894892-238895392	2	0	0	0	0	0
chr7:174144470-174144970	0	0	0	0	0	0
chr6:105983485-105983985	0	1	0	0	2	0
chr1:286751564-286752064	0	0	0	0	0	0
chr2:189990039-189990539	4	0	0	0	0	0
chr1:53756300-53756800	2	0	0	0	0	0
chr1:241004611-241005111	0	0	0	0	0	0
chr5:204534688-204535188	2	1	0	0	0	0
chr1:279935516-279936016	2	0	0	0	0	0
chr2:132034800-132035300	0	0	0	1	0	0
chr1:204774782-204775282	0	0	0	0	0	0
chr4:18077144-18077644	0	0	0	0	0	0
chr1:278673090-278673590	2	0	0	0	0	0
chr8:112603194-112603694	2	0	0	0	0	0
chr4:175152254-175152754	2	0	0	0	0	0
chr7:161895308-161895808	0	0	2	0	4	1
chr1:190317601-190318101	0	0	3	1	6	2
chr3:220821072-220821572	0	0	0	1	0	0
chr9:12344145-12344645	0	0	0	0	0	0
chr5:163822749-163823249	0	0	0	0	0	0
chr5:80074666-80075166	4	0	0	0	0	0
chr7:161518454-161518954	0	0	0	0	0	0
chr6:157586375-157586875	2	0	0	0	0	0
chr8:150858770-150859270	0	0	0	0	2	1
chr2:114595683-114596183	2	0	0	0	0	0
chr3:2661393-2661893	0	0	0	1	0	0
chr6:114081288-114081788	0	0	0	0	0	0
chr5:194611681-194612181	0	0	0	0	2	0
chr6:151265883-151266383	2	0	0	0	0	0
chr3:214768030-214768530	2	1	0	0	0	0
chr1:56132971-56133471	2	0	0	0	0	0
chr5:202885653-202886153	0	0	0	0	0	0
chr10:82679210-82679710	0	0	1	0	8	0
chr1:269047373-269047873	2	0	0	0	0	0
chr2:3555102-3555602	2	0	0	0	0	0
chr8:77366982-77367482	2	1	0	0	0	0
chr2:36825006-36825506	0	0	0	0	0	0
chr4:202681325-202681825	0	1	0	0	0	0
chr5:21986936-21987436	0	1	0	0	0	0
chr4:27938783-27939283	0	0	0	0	0	0
chr4:8118521-8119021	2	0	0	0	0	0
chr10:15874782-15875282	2	0	0	0	0	0
chr10:147365429-147365929	0	0	0	0	0	0
chr1:174769718-174770218	0	0	0	0	0	0
chr3:208813551-208814051	2	0	0	0	0	0
chr8:56604379-56604879	0	0	0	0	0	0
chr5:195723491-195723991	2	0	0	0	0	0
chr7:162839985-162840485	2	0	1	0	0	0
chr3:234994473-234994973	2	0	0	0	0	0
chr1:3269709-3270209	0	0	0	1	4	0
chr1:143966599-143967099	2	0	0	0	0	0
chr4:183233457-183233957	2	0	0	0	0	0
chr6:131657191-131657691	2	0	0	0	3	0
chr2:47109495-47109995	2	0	0	0	0	0
chr9:16075663-16076163	0	1	0	1	0	0
chr7:157374250-157374750	0	0	0	0	0	0
chr3:142228683-142229183	2	0	0	0	0	0
chr6:166350223-166350723	0	0	1	0	0	0
chr5:15630645-15631145	2	0	0	0	0	0
chr5:92802850-92803350	2	0	0	0	0	0
chr6:169016247-169016747	0	0	0	0	0	0
chr1:256172157-256172657	2	0	0	0	0	1
chr3:220837911-220838411	2	0	1	1	2	0
chr3:12779609-12780109	2	0	0	0	0	0
chr2:197870745-197871245	0	0	0	0	0	0
chr3:179130188-179130688	2	1	0	0	0	0
chr1:302983369-302983869	2	0	0	0	0	0
chr6:108815054-108815554	2	0	0	0	0	0
chr8:169389543-169390043	2	0	1	1	0	0
chr3:189158686-189159186	0	0	0	0	0	0
chr7:112017358-112017858	6	0	0	0	0	0
chr10:144209045-144209545	2	0	0	0	0	0
chr3:18931331-18931831	2	0	0	0	2	0
chr4:204210964-204211464	4	0	0	0	0	0
chr1:299455378-299455878	2	0	0	0	0	0
chr9:8085399-8085899	0	0	0	0	4	0
chr2:6426974-6427474	0	0	0	0	0	0
chr7:5870239-5870739	4	0	0	0	0	0
chr5:192895956-192896456	4	0	0	0	0	0
chr1:306417384-306417884	0	0	1	0	2	0
chr7:110030380-110030880	2	0	0	0	0	0
chr6:135017318-135017818	4	0	0	0	0	0
chr1:219859955-219860455	4	0	0	0	0	0
chr7:134259732-134260232	2	1	0	0	0	0
chr9:106625850-106626350	0	0	0	0	0	0
chr8:150157892-150158392	4	0	0	1	0	0
chr1:72228147-72228647	0	0	0	0	4	0
chr1:302189630-302190130	0	0	0	0	2	0
chr5:174758332-174758832	2	0	1	0	0	0
chr1:283196297-283196797	0	0	0	0	0	0
chr1:279605016-279605516	2	0	0	0	0	0
chr6:38167278-38167778	0	1	0	1	2	0
chr10:149392555-149393055	0	0	0	0	0	0
chr5:58814377-58814877	2	0	0	0	0	0
chr8:150567505-150568005	2	0	0	0	0	0
chr2:158879236-158879736	2	0	0	0	0	0
chr3:184480627-184481127	0	0	0	0	0	0
chr10:76299719-76300219	0	0	0	0	0	0
chr4:180318536-180319036	0	0	0	0	0	0
chr8:157635879-157636379	0	0	0	1	0	0
chr1:285939563-285940063	0	1	0	0	0	0
chr2:171331803-171332303	2	0	0	0	0	0
chr8:146537336-146537836	2	0	0	0	0	0
chr8:2833680-2834180	4	0	1	0	0	0
chr7:79308875-79309375	4	0	0	0	0	0
chr9:108631970-108632470	2	1	0	0	0	0
chr2:191774193-191774693	2	1	0	0	0	0
chr5:21494121-21494621	2	0	0	0	0	0
chr5:33618015-33618515	4	0	0	0	0	0
chr1:269055597-269056097	0	2	0	2	0	0
chr1:179968654-179969154	0	1	0	0	2	0
chr3:19831149-19831649	0	0	0	0	0	0
chr9:108409275-108409775	4	0	0	0	0	0
chr5:8684367-8684867	0	0	0	0	0	0
chr7:5657446-5657946	0	1	1	0	6	2
chr9:7422086-7422586	2	0	1	0	2	1
chr5:63227753-63228253	2	1	0	0	0	0
chr3:216698264-216698764	2	0	1	0	0	0
chr7:125135730-125136230	4	0	0	0	0	0
chr1:249466940-249467440	2	0	0	0	0	0
chr1:6770809-6771309	0	0	0	0	3	1
chr1:167086297-167086797	0	1	0	0	0	0
chr2:3064953-3065453	0	1	0	0	0	0
chr3:205275233-205275733	0	1	0	0	0	0
chr1:199650958-199651458	4	0	0	0	0	0
chr1:224558760-224559260	2	0	0	0	0	0
chr3:170935885-170936385	2	0	1	0	0	0
chr7:181800722-181801222	2	0	0	0	0	1
chr7:130767758-130768258	2	0	0	0	0	0
chr2:214093933-214094433	2	0	0	0	0	0
chr2:180648108-180648608	2	0	0	0	0	1
chr7:161423668-161424168	2	0	0	0	0	0
chr1:28714358-28714858	2	0	0	0	0	0
chr2:11934570-11935070	0	0	0	0	0	1
chr2:148743474-148743974	2	0	0	0	0	0
chr9:37495196-37495696	4	0	0	0	0	0
chr5:218490256-218490756	4	0	0	0	0	0
chr9:97997933-97998433	2	0	0	0	0	0
chr1:265788446-265788946	0	1	0	0	0	0
chr5:13754324-13754824	4	1	0	0	0	0
chr2:180916927-180917427	0	0	1	1	0	1
chr1:106181578-106182078	0	1	0	0	0	0
chr1:240934764-240935264	0	0	0	0	0	0
chr6:112700816-112701316	0	0	0	2	0	0
chr5:91461444-91461944	2	0	1	0	0	0
chr6:160540581-160541081	2	0	1	1	0	0
chr6:151947081-151947581	0	0	0	0	0	0
chr5:8807826-8808326	4	0	0	0	0	0
chr1:213697292-213697792	0	0	0	0	0	0
chr9:154947787-154948287	4	0	0	0	0	0
chr2:4636262-4636762	2	0	0	0	0	0
chr1:140376439-140376939	6	0	0	0	0	0
chr3:152758664-152759164	4	0	0	0	0	0
chr8:18159940-18160440	0	0	0	0	0	0
chr1:222413251-222413751	2	0	0	0	0	0
chr1:40606166-40606666	0	0	0	0	0	0
chr4:36561623-36562123	0	0	1	1	0	0
chr5:15361444-15361944	0	0	0	0	0	0
chr1:8048319-8048819	0	1	0	0	0	0
chr2:211378615-211379115	2	0	0	1	0	0
chr10:6925827-6926327	0	0	0	0	0	0
chr2:61891296-61891796	2	0	0	0	0	0
chr10:112297563-112298063	2	0	0	0	0	0
chr4:199034330-199034830	0	0	0	0	0	0
chr2:239246574-239247074	0	0	0	0	0	0
chr9:142135405-142135905	2	0	0	0	0	0
chr4:160587451-160587951	0	0	0	0	0	0
chr9:5666804-5667304	0	0	0	0	0	0
chr1:284240803-284241303	0	0	0	0	0	1
chr3:212182223-212182723	4	0	0	0	0	0
chr1:287870638-287871138	2	1	0	0	0	0
chr5:6180675-6181175	2	0	0	0	0	0
chr6:27972554-27973054	0	0	0	0	0	1
chr4:179430160-179430660	0	0	0	0	0	0
chr3:181632373-181632873	0	1	0	1	0	0
chr4:79104164-79104664	4	0	0	0	0	0
chr10:77508822-77509322	0	0	0	0	0	0
chr5:6162832-6163332	2	0	0	0	0	0
chr1:54296408-54296908	2	0	0	0	0	0
chr7:1369465-1369965	2	0	0	0	0	0
chr3:182070758-182071258	0	1	0	1	0	0
chr10:101887670-101888170	6	0	0	0	0	0
chr3:215949044-215949544	0	1	0	0	0	0
chr2:211516156-211516656	2	0	0	0	0	0
chr1:29449655-29450155	2	0	1	0	0	0
chr8:103828231-103828731	0	0	0	0	0	0
chr5:78151064-78151564	2	0	1	0	0	0
chr1:63585200-63585700	4	0	0	0	0	0
chr3:5165120-5165620	2	0	1	5	0	0
chr3:230691031-230691531	0	0	0	0	0	0
chr4:18290999-18291499	2	0	0	0	0	0
chr3:188421603-188422103	4	0	0	0	0	0
chr9:135229878-135230378	4	1	0	0	0	0
chr5:211552201-211552701	0	0	0	0	0	0
chr2:116604820-116605320	2	0	0	0	0	0
chr2:30987250-30987750	2	0	0	0	0	0
chr4:191057219-191057719	0	0	1	1	0	0
chr8:178645338-178645838	2	0	1	0	0	0
chr7:146735177-146735677	4	0	0	0	0	0
chr7:166934236-166934736	0	0	2	1	0	1
chr10:112508157-112508657	2	1	0	0	0	0
chr7:135155716-135156216	0	0	1	0	0	0
chr10:128402003-128402503	0	1	0	0	0	0
chr1:40413379-40413879	2	0	0	0	2	0
chr4:14493637-14494137	2	0	0	0	0	0
chr9:111954937-111955437	2	0	0	0	4	0
chr3:29233769-29234269	0	0	1	0	0	0
chr10:64620055-64620555	0	0	0	1	0	0
chr7:6335392-6335892	4	0	1	0	0	0
chr5:61900936-61901436	2	0	0	0	0	0
chr1:186794058-186794558	0	0	0	0	0	0
chr2:12963780-12964280	0	0	0	0	3	0
chr7:159934125-159934625	2	0	0	0	0	0
chr6:139654639-139655139	2	0	2	2	0	0
chr3:122364113-122364613	2	0	0	0	0	0
chr2:213115842-213116342	2	0	0	0	0	0
chr4:175734867-175735367	0	0	0	1	0	0
chr4:23997401-23997901	2	0	0	0	0	0
chr3:174361541-174362041	2	0	0	0	0	0
chr1:278286218-278286718	0	0	0	0	0	0
chr2:161420023-161420523	4	0	0	0	0	0
chr9:114639181-114639681	0	0	0	0	0	1
chr1:34214160-34214660	0	0	0	0	0	0
chr2:202905319-202905819	0	1	0	0	0	0
chr1:255304350-255304850	0	0	0	0	0	0
chr7:5359648-5360148	2	0	1	0	0	0
chr2:210461828-210462328	0	0	0	0	0	0
chr5:82971284-82971784	2	0	0	0	0	0
chr8:102869782-102870282	0	0	0	0	0	0
chr2:217172382-217172882	0	0	0	0	0	0
chr9:136349448-136349948	4	0	0	0	0	0
chr1:226952885-226953385	0	0	2	0	0	2
chr1:9401245-9401745	2	0	0	0	2	0
chr9:101162839-101163339	4	0	0	0	0	0
chr6:86103881-86104381	0	0	0	0	2	0
chr3:93384902-93385402	0	0	1	0	0	0
chr6:20250972-20251472	2	0	0	0	0	0
chr10:131918977-131919477	2	0	0	0	0	0
chr3:29231372-29231872	4	0	0	0	0	0
chr1:206279690-206280190	0	0	0	0	0	0
chr1:297601375-297601875	2	0	0	0	2	0
chr2:11664927-11665427	0	0	0	0	0	0
chr1:240897214-240897714	2	0	0	0	0	0
chr4:199039312-199039812	2	0	1	0	0	0
chr3:200564182-200564682	0	0	0	0	0	0
chr3:190812852-190813352	0	0	0	0	0	0
chr10:149449274-149449774	0	1	0	0	2	0
chr4:165083785-165084285	0	0	0	0	0	0
chr4:176346399-176346899	4	0	0	0	0	0
chr2:202903371-202903871	2	0	1	1	0	0
chr9:142329374-142329874	0	0	3	0	0	3
chr10:142428130-142428630	2	0	0	1	0	0
chr8:170003925-170004425	2	0	0	0	0	0
chr9:26655316-26655816	0	0	0	0	0	0
chr3:150857069-150857569	0	0	0	0	0	0
chr9:126635328-126635828	0	0	0	0	0	0
chr5:143863257-143863757	4	0	0	0	0	0
chr9:136612784-136613284	2	0	0	0	0	0
chr5:220930342-220930842	2	0	0	0	0	0
chr5:208839776-208840276	0	0	0	1	0	0
chr5:59249014-59249514	0	0	1	0	1	0
chr4:28446344-28446844	0	0	0	0	0	0
chr3:156310593-156311093	2	0	0	0	0	0
chr4:165913446-165913946	2	0	0	0	0	0
chr10:105170015-105170515	0	0	0	0	0	0
chr9:150566504-150567004	0	0	0	0	0	0
chr2:154107362-154107862	2	0	0	0	0	1
chr1:192713131-192713631	2	0	0	0	0	0
chr1:106383489-106383989	0	0	2	0	0	1
chr3:209241621-209242121	2	0	0	1	0	0
chr1:78182470-78182970	0	1	0	0	0	0
chr8:142881171-142881671	4	0	1	0	0	0
chr4:181054207-181054707	2	0	0	0	0	0
chr5:194706189-194706689	4	1	0	0	0	0
chr3:221449377-221449877	0	0	0	0	0	0
chr10:148202512-148203012	0	0	0	0	0	0
chr3:29227350-29227850	4	0	0	0	0	0
chr1:145697480-145697980	2	0	0	0	0	0
chr2:9676390-9676890	0	0	0	0	0	0
chr2:148747859-148748359	2	1	0	0	2	0
chr2:36857214-36857714	2	0	2	0	0	0
chr8:170751313-170751813	2	0	0	0	0	0
chr2:236947740-236948240	2	0	0	0	0	0
chr6:66199026-66199526	2	0	0	0	0	0
chr1:32857403-32857903	0	0	0	0	0	0
chr2:35065632-35066132	0	1	0	0	0	0
chr8:160749213-160749713	0	0	0	0	0	0
chr4:108534926-108535426	4	0	0	0	0	0
chr5:218716120-218716620	2	0	0	0	0	0
chr5:93959629-93960129	2	0	0	0	0	0
chr7:168484629-168485129	0	0	0	1	0	0
chr10:75943322-75943822	0	0	0	1	0	0
chr1:246560990-246561490	0	0	0	0	0	0
chr2:212884185-212884685	2	0	0	0	0	0
chr4:141592675-141593175	2	0	0	0	0	0
chr8:14287498-14287998	0	0	0	0	0	0
chr2:214889985-214890485	4	1	0	0	0	1
chr1:272689597-272690097	4	0	0	0	0	0
chr4:58166519-58167019	2	0	0	1	0	0
chr6:138057372-138057872	0	0	0	1	0	0
chr6:166345989-166346489	0	0	0	0	0	0
chr1:220775839-220776339	4	0	0	0	0	0
chr3:7446063-7446563	0	0	0	0	0	0
chr1:197775713-197776213	0	0	0	0	0	0
chr3:211449078-211449578	2	0	0	0	0	0
chr2:183810114-183810614	0	1	0	0	0	1
chr2:11132093-11132593	4	0	0	1	0	0
chr8:174333242-174333742	2	0	0	0	2	0
chr7:137608359-137608859	0	0	0	0	0	0
chr5:61635183-61635683	0	0	0	0	0	0
chr1:92055638-92056138	2	0	1	2	0	0
chr6:18454072-18454572	2	0	0	0	0	1
chr7:159572027-159572527	0	0	0	0	0	0
chr3:19810448-19810948	2	0	0	0	0	0
chr7:32632804-32633304	0	0	0	0	0	0
chr8:6619802-6620302	6	0	0	0	0	0
chr2:224111797-224112297	6	1	0	0	0	0
chr7:171055862-171056362	2	0	1	0	0	1
chr1:11663011-11663511	0	0	1	0	0	0
chr7:121868849-121869349	6	0	1	0	0	0
chr1:200032245-200032745	0	1	0	0	0	0
chr9:16050719-16051219	4	0	0	0	0	1
chr5:58232259-58232759	0	0	0	0	0	0
chr4:62227762-62228262	0	1	0	1	0	0
chr2:214010862-214011362	0	0	0	0	0	0
chr7:2626160-2626660	0	0	0	0	0	0
chr5:91778978-91779478	2	0	0	0	0	0
chr2:53329609-53330109	2	0	0	0	0	0
chr4:175828094-175828594	2	0	0	0	0	0
chr6:157967921-157968421	0	0	0	0	0	0
chr3:122814350-122814850	6	0	0	0	0	0
chr9:152795550-152796050	0	0	0	0	2	0
chr7:124928526-124929026	0	0	0	1	0	0
chr3:224503350-224503850	4	0	0	0	0	0
chr8:106921796-106922296	0	0	1	1	2	1
chr9:132349550-132350050	0	0	0	0	0	1
chr1:301408357-301408857	0	0	0	0	2	0
chr1:52309132-52309632	2	0	1	1	0	0
chr3:197862302-197862802	2	0	0	0	0	0
chr3:186188356-186188856	2	0	1	0	0	1
chr4:215528803-215529303	0	0	0	1	0	1
chr1:91424871-91425371	2	0	0	0	0	1
chr2:194255439-194255939	2	0	0	0	0	0
chr1:2026537-2027037	0	0	0	0	0	0
chr2:208546379-208546879	0	1	0	0	0	0
chr8:103047483-103047983	0	0	0	0	2	0
chr5:71084628-71085128	2	0	0	0	0	0
chr9:117501988-117502488	2	0	0	0	0	0
chr4:7612210-7612710	2	0	0	0	0	0
chr4:184815936-184816436	2	1	0	0	2	0
chr8:162554432-162554932	2	0	1	0	0	0
chr8:105835822-105836322	2	0	0	0	0	0
chr6:135242389-135242889	4	0	0	0	0	0
chr4:220337950-220338450	0	0	0	0	0	0
chr7:24140196-24140696	2	0	0	0	0	0
chr10:145960643-145961143	0	0	0	0	4	0
chr5:88305311-88305811	2	0	2	0	0	0
chr1:305132985-305133485	0	0	0	0	0	0
chr3:207942682-207943182	0	0	0	0	0	0
chr8:133395862-133396362	0	0	0	0	0	0
chr5:10543601-10544101	2	1	0	1	0	0
chr10:148383004-148383504	0	0	0	0	0	0
chr1:86257501-86258001	2	2	1	1	0	0
chr8:27986410-27986910	0	0	0	0	0	0
chr4:210355172-210355672	0	0	0	0	0	0
chr1:110303166-110303666	0	0	0	0	0	0
chr8:18576706-18577206	0	1	1	0	0	0
chr7:177453837-177454337	0	1	0	0	0	0
chr2:186195972-186196472	2	0	0	0	0	0
chr5:160983435-160983935	0	1	0	0	2	1
chr3:161473513-161474013	0	0	0	2	2	0
chr1:30219213-30219713	2	0	0	0	0	0
chr6:164343638-164344138	4	0	0	0	0	0
chr2:10618818-10619318	0	0	0	0	0	0
chr2:182693839-182694339	4	0	0	1	0	0
chr7:161471828-161472328	4	1	0	0	3	0
chr1:294980855-294981355	0	0	0	0	0	0
chr1:171070236-171070736	0	0	0	0	0	0
chr4:90260201-90260701	2	0	0	0	0	0
chr10:140064697-140065197	2	0	0	0	0	0
chr5:1082315-1082815	2	0	0	0	0	0
chr6:105986797-105987297	0	0	0	0	0	0
chr9:137501311-137501811	2	0	0	1	0	0
chr1:279603383-279603883	4	0	0	0	0	0
chr8:96524620-96525120	0	0	0	0	0	0
chr7:116261654-116262154	4	0	0	0	0	0
chr3:190704048-190704548	2	1	0	0	0	0
chr5:22865720-22866220	2	1	0	0	0	0
chr8:133485293-133485793	2	0	0	0	0	0
chr1:45116548-45117048	2	1	0	0	0	0
chr2:189672014-189672514	0	0	0	0	0	0
chr2:205246724-205247224	0	0	1	0	2	1
chr3:215645747-215646247	0	0	0	0	0	0
chr3:87677940-87678440	0	0	0	0	0	0
chr1:197067422-197067922	0	1	0	0	0	0
chr2:189997371-189997871	2	0	0	0	0	0
chr5:21176958-21177458	2	0	0	0	0	0
chr10:147236128-147236628	0	0	0	0	0	0
chr1:299608126-299608626	0	0	0	0	0	0
chr1:66025417-66025917	0	0	0	0	0	0
chr5:164266835-164267335	0	0	0	0	0	0
chr7:11061877-11062377	2	1	0	1	0	0
chr2:14702976-14703476	4	0	0	0	0	0
chr2:50145004-50145504	0	0	0	0	0	0
chr6:150254254-150254754	0	0	0	0	0	0
chr2:46132515-46133015	0	0	0	0	0	0
chr3:6668370-6668870	0	0	0	0	0	0
chr7:32996816-32997316	0	0	0	0	0	0
chr8:70015854-70016354	0	0	0	0	0	0
chr10:134292709-134293209	2	0	0	0	0	0
chr4:164047604-164048104	0	1	0	0	0	0
chr5:204016627-204017127	0	0	0	0	0	0
chr10:136076716-136077216	2	0	0	0	0	0
chr4:228913291-228913791	0	0	0	0	0	0
chr8:125885972-125886472	0	0	2	0	0	0
chr1:235902190-235902690	4	0	1	1	0	0
chr7:141960732-141961232	2	0	1	0	0	0
chr10:57041342-57041842	2	0	0	0	0	0
chr3:172352199-172352699	0	0	0	0	0	0
chr10:142345986-142346486	2	0	0	0	0	0
chr5:193954167-193954667	2	0	0	0	0	0
chr5:203219313-203219813	0	0	0	0	0	0
chr3:227712361-227712861	2	0	0	0	0	0
chr8:77791606-77792106	0	0	0	0	0	0
chr1:48950770-48951270	0	0	0	0	2	0
chr2:226082550-226083050	2	0	0	0	0	0
chr5:176934481-176934981	2	0	0	0	2	0
chr8:175292308-175292808	2	0	0	0	0	0
chr3:213452116-213452616	2	0	0	0	2	0
chr10:25213467-25213967	0	0	0	1	0	0
chr1:25754238-25754738	2	0	0	0	0	0
chr4:48898591-48899091	2	0	0	1	2	0
chr7:142427634-142428134	4	0	0	0	0	0
chr7:145649489-145649989	0	0	0	0	0	0
chr1:53885905-53886405	4	0	0	0	0	0
chr5:3875158-3875658	0	0	0	0	0	1
chr10:148672909-148673409	4	1	0	0	0	0
chr3:999226-999726	0	0	0	0	0	0
chr5:176936322-176936822	2	0	0	0	0	0
chr4:36696473-36696973	2	0	0	0	2	0
chr2:9540791-9541291	2	1	0	0	1	0
chr10:22056930-22057430	4	0	0	1	0	0
chr7:173864658-173865158	2	0	0	0	0	0
chr10:134100524-134101024	0	0	0	0	0	0
chr3:5761631-5762131	0	0	0	0	0	0
chr10:55984684-55985184	2	0	0	0	0	0
chr5:19227011-19227511	0	0	0	0	0	0
chr8:75389010-75389510	2	0	0	0	0	0
chr3:27955726-27956226	0	0	0	0	0	0
chr3:187189989-187190489	2	0	0	0	0	0
chr1:250304549-250305049	0	2	0	0	0	0
chr8:171872858-171873358	2	0	0	1	0	0
chr4:213022782-213023282	0	1	0	0	0	0
chr1:275433703-275434203	0	1	0	0	2	0
chr9:113241933-113242433	0	0	0	0	0	0
chr4:243526811-243527311	0	0	0	0	0	0
chr1:27311495-27311995	2	1	0	0	0	0
chr9:120815589-120816089	4	0	1	0	6	0
chr6:171236386-171236886	4	0	0	0	0	0
chr3:183640649-183641149	0	0	0	0	0	0
chr9:157564539-157565039	2	0	0	1	0	0
chr5:33006095-33006595	2	0	0	0	0	0
chr2:192922238-192922738	2	0	0	0	0	0
chr7:158531821-158532321	2	0	0	0	0	0
chr10:35859863-35860363	0	0	0	0	2	0
chr9:108223706-108224206	2	0	0	0	0	0
chr1:152851932-152852432	2	0	0	0	0	0
chr7:156504045-156504545	2	0	0	0	0	0
chr2:15736665-15737165	0	0	0	0	0	0
chr8:155823183-155823683	4	0	0	0	0	0
chr1:24413817-24414317	0	0	0	0	0	0
chr8:166460777-166461277	2	0	0	0	0	0
chr5:23269101-23269601	2	1	0	0	0	0
chr9:144103522-144104022	0	0	1	0	0	0
chr9:112766802-112767302	2	0	0	0	0	0
chr4:159588830-159589330	0	0	0	0	0	0
chr9:85228044-85228544	2	0	0	0	0	0
chr4:86693331-86693831	2	0	0	0	0	0
chr7:12686045-12686545	2	0	0	0	0	0
chr8:154157977-154158477	2	1	0	0	0	0
chr1:193348642-193349142	0	0	1	0	0	1
chr8:13223117-13223617	0	1	0	0	0	0
chr5:177830509-177831009	4	0	0	0	0	0
chr2:128023467-128023967	0	0	0	0	0	0
chr10:138347226-138347726	0	1	0	0	1	0
chr6:155063510-155064010	0	1	0	0	0	0
chr1:298999653-299000153	0	0	0	0	0	2
chr5:83249719-83250219	0	0	0	0	0	0
chr5:97184944-97185444	6	0	0	0	2	0
chr5:201803850-201804350	0	0	0	0	0	0
chr3:153562194-153562694	0	0	3	0	3	2
chr2:203624079-203624579	2	1	0	0	0	0
chr5:14479370-14479870	0	0	0	0	0	0
chr5:61806851-61807351	0	0	0	0	0	0
chr7:5670539-5671039	0	0	0	0	0	0
chr1:234489655-234490155	0	0	0	0	2	0
chr1:29962209-29962709	0	0	0	0	0	0
chr7:166782408-166782908	2	0	0	2	0	0
chr9:147424721-147425221	0	0	0	1	0	0
chr9:101173645-101174145	0	0	0	0	0	0
chr10:143811292-143811792	2	0	0	0	0	0
chr5:19601315-19601815	2	0	0	0	0	0
chr5:93695383-93695883	2	0	0	0	0	0
chr2:15536661-15537161	0	1	0	0	0	1
chr4:195525091-195525591	0	0	0	1	0	0
chr4:241946843-241947343	4	0	0	0	0	0
chr8:67263915-67264415	2	0	0	0	0	0
chr7:172136041-172136541	4	0	0	0	0	0
chr5:206112409-206112909	4	0	0	0	6	0
chr9:147431789-147432289	2	0	0	0	0	0
chr10:76618579-76619079	0	1	0	0	2	0
chr1:247483128-247483628	2	0	0	0	0	0
chr7:139027774-139028274	2	0	0	0	0	0
chr7:11250923-11251423	0	1	0	0	0	0
chr8:112510841-112511341	0	1	1	0	0	0
chr5:180626503-180627003	2	0	0	0	0	0
chr9:142517709-142518209	0	0	0	1	1	1
chr1:302683603-302684103	0	1	0	1	2	0
chr1:16811194-16811694	2	0	0	0	0	0
chr5:48443265-48443765	2	0	0	0	1	0
chr4:72789226-72789726	4	0	0	0	0	0
chr5:199348390-199348890	2	0	1	1	0	0
chr1:261379674-261380174	2	0	4	0	0	4
chr2:10014972-10015472	2	0	0	0	0	0
chr7:56703371-56703871	2	0	1	0	0	0
chr1:20131230-20131730	2	0	0	0	0	0
chr8:144155534-144156034	0	0	0	0	0	0
chr1:43291871-43292371	4	0	0	0	0	0
chr6:141930655-141931155	2	0	0	0	0	0
chr10:80564998-80565498	2	0	1	0	0	0
chr6:95016552-95017052	0	1	0	0	0	1
chr3:152759780-152760280	0	1	0	0	0	0
chr1:291060781-291061281	0	0	0	0	0	0
chr10:80563697-80564197	0	0	2	0	0	3
chr1:53872865-53873365	2	0	0	0	0	0
chr8:121735498-121735998	0	0	0	1	0	0
chr8:117222930-117223430	0	0	0	0	0	0
chr2:194542307-194542807	0	0	1	0	0	1
chr4:244500707-244501207	2	0	0	1	0	0
chr6:7494961-7495461	2	0	0	0	0	0
chr9:151907623-151908123	0	0	2	0	0	0
chr10:149776263-149776763	4	0	0	0	0	0
chr4:155195017-155195517	2	0	1	0	0	0
chr3:34550724-34551224	2	0	0	0	0	0
chr7:159158451-159158951	0	0	0	0	0	0
chr10:118987251-118987751	0	0	0	1	0	0
chr3:219830070-219830570	0	0	0	0	0	0
chr5:55123337-55123837	0	0	0	0	0	0
chr8:172053822-172054322	2	0	0	1	0	0
chr9:13141353-13141853	4	0	0	0	4	0
chr6:27976153-27976653	2	0	1	0	2	0
chr5:60562790-60563290	2	0	0	1	0	0
chr2:194127005-194127505	2	0	0	1	0	0
chr4:181787995-181788495	0	0	0	0	0	0
chr1:19593970-19594470	0	0	3	0	0	2
chr2:4607340-4607840	2	0	0	0	0	0
chr4:241950743-241951243	0	2	0	1	0	0
chr4:162973268-162973768	2	0	0	0	0	0
chr7:56217298-56217798	0	0	0	0	0	0
chr1:248523440-248523940	2	0	0	0	0	0
chr4:76137016-76137516	2	0	0	0	0	0
chr5:83956873-83957373	0	1	0	0	0	0
chr7:154116450-154116950	2	0	0	0	0	0
chr5:4703348-4703848	2	0	0	0	0	0
chr3:180975202-180975702	2	0	0	0	0	0
chr3:173079665-173080165	0	0	0	1	0	0
chr8:10375678-10376178	0	1	1	0	0	0
chr1:298693731-298694231	0	1	0	0	0	0
chr6:91510817-91511317	4	0	0	0	0	0
chr6:25937309-25937809	2	0	0	0	0	0
chr3:173429583-173430083	2	0	0	0	0	0
chr1:56680021-56680521	0	0	0	0	0	0
chr7:134251352-134251852	4	1	0	0	0	0
chr4:235673296-235673796	4	0	0	0	0	0
chr1:39492122-39492622	4	0	0	0	0	0
chr7:160627656-160628156	2	0	0	0	2	1
chr10:118680903-118681403	0	0	0	0	0	0
chr4:84971234-84971734	0	0	0	0	0	0
chr1:52499123-52499623	2	0	0	0	0	0
chr2:3889715-3890215	0	0	0	0	2	1
chr2:44263711-44264211	0	0	0	0	0	0
chr3:122362318-122362818	2	1	0	0	0	0
chr6:162527134-162527634	0	0	0	0	0	0
chr1:17157654-17158154	0	0	1	0	0	0
chr2:85738929-85739429	2	0	0	0	0	0
chr8:137997130-137997630	2	0	0	1	0	0
chr1:46171232-46171732	0	0	0	0	0	0
chr6:166904745-166905245	2	0	0	0	0	0
chr5:188880554-188881054	0	0	2	0	0	0
chr1:172187698-172188198	0	0	0	1	0	0
chr9:140835891-140836391	0	0	0	0	0	0
chr2:215317608-215318108	2	0	1	1	0	0
chr2:11940024-11940524	0	0	0	1	4	0
chr6:132035061-132035561	0	0	3	0	2	1
chr2:178529-179029	4	0	0	0	0	0
chr1:270856005-270856505	0	0	0	0	0	0
chr7:146556288-146556788	0	0	0	0	0	0
chr6:112018620-112019120	4	0	1	0	0	0
chr5:6948124-6948624	2	0	0	0	0	0
chr4:216473479-216473979	6	0	0	0	0	1
chr1:4139360-4139860	0	0	0	0	0	0
chr7:103697885-103698385	0	0	0	0	0	0
chr5:219780838-219781338	0	1	0	0	0	0
chr3:224505840-224506340	0	1	0	0	0	0
chr6:91334049-91334549	0	0	0	0	0	0
chr1:32353528-32354028	2	0	0	0	0	0
chr3:22105084-22105584	2	0	1	0	0	0
chr1:7496138-7496638	0	0	0	0	0	0
chr10:6341579-6342079	2	0	1	0	0	1
chr1:221634974-221635474	0	0	0	0	0	0
chr2:49488698-49489198	0	0	1	0	4	0
chr3:202398989-202399489	0	0	0	0	0	0
chr3:206990267-206990767	0	0	0	0	0	0
chr1:304503325-304503825	2	0	0	0	0	0
chr2:210695382-210695882	2	0	0	0	0	0
chr4:188971390-188971890	2	0	2	1	2	2
chr2:54570814-54571314	0	0	0	0	0	0
chr4:144435499-144435999	2	0	0	0	0	0
chr2:35305595-35306095	2	0	0	0	2	0
chr7:129164796-129165296	2	0	0	0	0	0
chr2:65021030-65021530	0	1	0	0	4	0
chr1:190080445-190080945	2	1	0	0	0	0
chr4:89639192-89639692	0	0	0	0	0	0
chr5:207858805-207859305	8	0	0	1	0	0
chr2:244406996-244407496	0	0	2	2	0	1
chr1:270327403-270327903	0	0	0	0	0	0
chr5:31252940-31253440	0	0	0	2	0	0
chr1:102355603-102356103	2	1	0	1	1	1
chr2:5801389-5801889	2	0	0	0	0	0
chr10:63786491-63786991	0	0	0	0	0	0
chr9:153403366-153403866	2	0	0	0	0	0
chr7:167434421-167434921	0	0	2	0	0	2
chr5:215032252-215032752	2	0	0	0	0	1
chr6:164738124-164738624	4	0	0	0	0	0
chr1:152031736-152032236	2	0	0	0	0	0
chr6:165998952-165999452	4	0	0	0	0	0
chr9:153419842-153420342	0	0	0	0	0	0
chr2:73517763-73518263	0	1	0	1	0	0
chr1:20297388-20297888	2	0	0	0	0	0
chr4:41916787-41917287	2	0	0	0	6	0
chr1:8671834-8672334	0	0	0	0	0	0
chr5:15031974-15032474	2	0	0	0	0	0
chr8:175597288-175597788	0	0	0	0	0	0
chr5:173474160-173474660	0	0	0	0	0	1
chr2:15935584-15936084	0	0	0	2	0	0
chr2:205891392-205891892	2	1	0	0	2	0
chr10:24337853-24338353	2	0	0	0	0	0
chr8:177662384-177662884	2	0	0	0	0	0
chr10:62528690-62529190	4	0	0	0	0	0
chr10:144383825-144384325	2	0	0	0	0	0
chr1:268108329-268108829	2	0	0	0	0	0
chr6:84765601-84766101	2	0	0	0	0	0
chr4:3089329-3089829	2	0	2	0	0	2
chr3:172340956-172341456	0	0	0	0	0	0
chr6:164384402-164384902	2	0	0	1	0	0
chr3:23435481-23435981	0	0	0	0	2	0
chr9:145766715-145767215	2	0	0	0	0	0
chr10:85599899-85600399	0	0	0	0	0	0
chr4:176600702-176601202	2	0	0	0	0	1
chr5:188870592-188871092	2	0	0	0	0	0
chr5:191157546-191158046	0	1	0	0	0	0
chr7:49659972-49660472	0	0	0	0	0	0
chr1:16868824-16869324	0	0	0	0	1	1
chr1:17155780-17156280	2	0	0	0	0	0
chr9:11354272-11354772	4	0	0	1	0	0
chr1:33756279-33756779	2	0	0	0	0	0
chr3:214562570-214563070	2	0	0	0	4	0
chr4:75830971-75831471	0	1	0	0	0	0
chr3:212708491-212708991	4	0	0	0	0	0
chr3:174547200-174547700	0	0	0	0	0	0
chr8:153570946-153571446	2	0	0	0	0	0
chr5:2607293-2607793	2	0	0	0	3	0
chr2:174942694-174943194	0	0	0	0	0	0
chr7:122014790-122015290	0	0	0	1	0	0
chr10:15733239-15733739	2	0	0	0	0	0
chr1:261045346-261045846	2	0	0	0	0	0
chr9:31348601-31349101	0	0	0	0	2	0
chr3:194738031-194738531	0	0	0	0	0	0
chr9:957585-958085	0	0	0	0	4	0
chr1:27314564-27315064	0	0	0	0	0	0
chr1:213018631-213019131	2	0	2	0	0	1
chr9:152368655-152369155	2	0	0	0	0	0
chr7:174780164-174780664	0	0	0	1	0	0
chr4:139778062-139778562	4	0	1	0	0	0
chr3:205144284-205144784	0	0	0	0	0	0
chr9:73250907-73251407	0	0	0	0	0	0
chr9:153485051-153485551	0	0	0	0	0	0
chr5:78989859-78990359	4	0	0	0	0	0
chr1:261822930-261823430	4	0	0	0	2	0
chr7:134938131-134938631	6	0	0	0	0	0
chr8:68307304-68307804	0	0	0	0	0	0
chr2:200402478-200402978	0	0	0	0	0	0
chr5:60842974-60843474	0	1	1	0	0	0
chr7:37900893-37901393	0	0	2	1	0	0
chr1:300738434-300738934	2	0	1	0	0	0
chr3:179147884-179148384	2	1	0	2	0	0
chr10:117016757-117017257	2	0	0	0	0	0
chr1:43079292-43079792	0	0	0	1	0	0
chr8:22462989-22463489	2	0	0	1	0	0
chr7:162850928-162851428	0	0	0	0	0	0
chr3:173423494-173423994	0	0	0	0	0	0
chr10:140868943-140869443	0	0	1	0	0	0
chr10:9115474-9115974	4	0	0	0	0	0
chr10:121172925-121173425	0	1	0	0	0	0
chr5:193890103-193890603	0	0	0	0	0	0
chr2:21898163-21898663	0	1	0	0	2	1
chr5:8813397-8813897	0	0	0	0	0	0
chr5:72082256-72082756	0	0	0	0	0	0
chr2:46189575-46190075	0	0	0	0	0	0
chr2:223879068-223879568	2	0	0	0	0	0
chr3:172353696-172354196	0	0	0	0	0	0
chr1:37767768-37768268	0	0	0	0	0	0
chr6:128956063-128956563	2	0	0	0	0	0
chr5:217713815-217714315	0	0	0	0	2	0
chr1:224023292-224023792	0	0	0	0	0	0
chr3:179455084-179455584	0	0	0	0	0	0
chr4:184151606-184152106	0	0	0	0	0	0
chr9:21792847-21793347	0	1	0	0	2	0
chr9:108536573-108537073	2	0	0	0	0	0
chr6:84591573-84592073	2	0	0	0	0	0
chr3:186845063-186845563	0	0	0	0	0	0
chr1:239187850-239188350	2	0	0	0	0	0
chr8:132166836-132167336	0	0	0	0	6	0
chr1:229654607-229655107	0	0	0	0	0	0
chr3:223453857-223454357	2	0	0	0	0	0
chr1:3123020-3123520	2	0	0	0	0	0
chr4:195896330-195896830	0	0	0	0	3	0
chr5:211398364-211398864	0	0	0	1	0	0
chr1:222327588-222328088	0	1	0	1	0	0
chr5:191469772-191470272	0	0	0	0	0	0
chr2:207302533-207303033	2	0	0	0	0	0
chr10:134954320-134954820	0	0	0	0	0	0
chr1:227988053-227988553	0	0	0	0	0	0
chr10:137003973-137004473	0	0	0	0	0	0
chr5:4773974-4774474	4	0	0	0	0	0
chr4:163372298-163372798	2	0	0	0	0	0
chr1:226322077-226322577	0	0	0	0	0	0
chr3:209630326-209630826	4	0	0	0	0	0
chr3:49272192-49272692	0	0	0	0	0	0
chr9:23402367-23402867	2	0	0	0	0	0
chr8:12250601-12251101	0	0	0	1	0	0
chr8:143883783-143884283	2	0	0	0	0	0
chr8:179652816-179653316	2	0	0	0	0	0
chr4:16939531-16940031	0	0	0	0	0	0
chr5:19606667-19607167	2	0	0	0	0	0
chr2:57533195-57533695	0	1	2	0	0	0
chr1:210138673-210139173	2	0	0	0	0	0
chr6:151805735-151806235	2	0	0	0	0	0
chr6:157434845-157435345	2	0	0	1	0	0
chr5:219012367-219012867	2	0	0	0	0	0
chr8:129536576-129537076	2	0	0	0	0	0
chr7:128775583-128776083	2	0	0	0	0	0
chr5:89923418-89923918	0	0	0	0	0	0
chr4:190934277-190934777	2	0	5	0	0	3
chr9:23091387-23091887	0	0	0	0	0	0
chr6:146733996-146734496	0	0	0	0	0	0
chr7:167542555-167543055	2	0	1	0	0	0
chr5:39995167-39995667	0	0	0	0	0	0
chr3:1467035-1467535	2	0	0	3	0	0
chr2:17068244-17068744	2	0	0	0	0	0
chr2:57938990-57939490	2	0	0	0	0	0
chr5:6577712-6578212	2	1	0	0	0	0
chr10:6942032-6942532	2	0	0	0	3	0
chr10:142048020-142048520	2	0	0	1	0	0
chr2:169089980-169090480	2	0	0	0	4	1
chr3:130578968-130579468	4	0	0	0	0	0
chr3:8850378-8850878	2	1	0	0	0	0
chr1:166041687-166042187	0	0	0	0	0	0
chr3:224548612-224549112	2	0	0	0	0	0
chr7:163658954-163659454	2	0	0	1	0	0
chr2:239780403-239780903	2	0	0	0	0	0
chr4:15140703-15141203	2	0	1	0	4	0
chr7:21098666-21099166	0	0	0	0	0	0
chr9:133469029-133469529	0	0	0	0	2	0
chr5:61276969-61277469	2	0	0	0	0	0
chr8:174795800-174796300	2	0	0	0	0	0
chr3:3978014-3978514	0	0	2	0	0	1
chr1:284539807-284540307	2	0	0	0	0	0
chr5:148256436-148256936	0	1	0	0	0	0
chr3:157375794-157376294	2	0	0	0	0	0
chr1:302144801-302145301	0	0	0	0	0	0
chr2:132266480-132266980	2	0	0	0	0	0
chr5:57812072-57812572	0	0	2	0	2	1
chr6:91305668-91306168	2	0	0	0	0	0
chr2:163182953-163183453	0	0	0	0	0	0
chr7:124654570-124655070	0	1	0	0	4	1
chr4:188629094-188629594	2	0	0	0	0	0
chr2:107482512-107483012	0	0	0	0	0	0
chr6:159766234-159766734	2	0	0	0	0	0
chr5:61902323-61902823	2	0	0	0	0	0
chr9:126974075-126974575	0	0	0	0	0	0
chr5:211181962-211182462	0	2	0	0	0	0
chr1:256174050-256174550	0	1	3	0	0	2
chr5:69416565-69417065	0	0	1	0	2	0
chr3:222400803-222401303	2	0	0	0	0	0
chr3:18934311-18934811	0	0	0	0	0	1
chr1:67605427-67605927	0	0	0	0	0	0
chr10:112561054-112561554	0	0	0	0	2	0
chr1:55258860-55259360	0	0	0	0	0	0
chr6:29424374-29424874	0	0	0	0	0	0
chr3:174546139-174546639	2	0	0	0	0	0
chr3:189139937-189140437	0	0	0	0	0	0
chr7:112723765-112724265	2	0	2	0	0	2
chr1:67302357-67302857	0	0	0	0	2	0
chr1:177146705-177147205	0	0	0	0	0	0
chr7:27528167-27528667	2	0	0	0	0	0
chr1:279335171-279335671	0	0	0	0	0	0
chr4:207838836-207839336	2	0	0	0	0	0
chr9:154320743-154321243	2	1	0	0	0	0
chr6:26751785-26752285	2	0	0	0	0	0
chr3:16933988-16934488	0	0	0	0	0	0
chr3:163296713-163297213	2	0	0	0	0	0
chr8:169911495-169911995	0	0	1	1	0	1
chr7:80097691-80098191	2	0	0	0	0	0
chr5:184029278-184029778	0	0	0	0	0	0
chr5:90164556-90165056	0	0	0	0	0	0
chr9:142593640-142594140	6	0	0	0	0	0
chr2:193410684-193411184	2	0	0	0	0	0
chr3:9742930-9743430	0	0	1	0	0	1
chr2:3026995-3027495	2	0	0	0	0	0
chr5:21895805-21896305	0	0	5	0	0	1
chr2:175165674-175166174	2	0	0	0	0	0
chr1:273173387-273173887	6	0	0	0	0	0
chr7:81826885-81827385	0	0	0	0	0	0
chr2:3561985-3562485	2	0	0	0	0	0
chr7:163657944-163658444	0	0	0	0	0	0
chr3:227057177-227057677	0	0	0	0	0	0
chr5:216114550-216115050	2	1	0	0	0	0
chr5:79250264-79250764	0	0	1	0	0	0
chr1:3378830-3379330	4	0	0	0	0	0
chr8:126051574-126052074	0	0	1	0	0	0
chr7:146434104-146434604	2	0	0	0	0	0
chr4:63292726-63293226	0	0	0	0	0	0
chr1:227716418-227716918	2	0	0	0	0	0
chr6:129032612-129033112	2	1	0	0	0	0
chr1:286352641-286353141	2	0	0	0	0	0
chr7:129800134-129800634	0	0	0	0	0	0
chr1:203180330-203180830	2	1	1	1	0	1
chr5:184138167-184138667	0	0	0	0	0	0
chr9:77152097-77152597	0	0	0	0	0	0
chr1:185319078-185319578	0	0	0	0	0	0
chr1:201518325-201518825	0	0	0	0	4	0
chr4:74758544-74759044	0	1	0	0	0	0
chr8:110777861-110778361	2	0	0	0	0	0
chr6:158919185-158919685	4	0	0	0	1	0
chr3:16215943-16216443	0	0	0	0	0	0
chr7:156440993-156441493	2	1	1	0	0	0
chr7:100358785-100359285	2	0	0	0	0	0
chr7:82384671-82385171	0	0	0	0	1	0
chr1:289242938-289243438	4	0	1	0	0	0
chr1:241005700-241006200	0	0	0	0	2	0
chr4:181552041-181552541	0	0	0	0	0	0
chr7:175010015-175010515	0	2	0	0	0	0
chr3:20858965-20859465	0	0	1	0	0	0
chr4:146646705-146647205	0	0	0	0	0	0
chr10:2348411-2348911	0	1	0	0	0	0
chr10:144639945-144640445	2	0	0	0	0	0
chr1:44357324-44357824	0	0	0	0	0	0
chr1:303731216-303731716	2	0	0	0	4	0
chr9:153420677-153421177	0	0	0	0	0	0
chr1:192951421-192951921	2	0	0	0	0	0
chr6:38166333-38166833	0	0	0	0	0	0
chr1:3968299-3968799	0	0	0	4	0	0
chr6:169128299-169128799	4	0	0	0	0	0
chr9:138641626-138642126	2	0	0	0	0	0
chr10:139320027-139320527	0	0	1	1	0	0
chr3:175086081-175086581	4	0	0	0	2	0
chr9:101909820-101910320	2	0	0	0	0	0
chr1:112671408-112671908	2	0	0	0	0	0
chr5:37832791-37833291	2	0	0	0	0	0
chr8:71234397-71234897	4	0	0	0	0	0
chr7:54536213-54536713	2	0	0	0	0	0
chr7:167050224-167050724	0	0	0	0	0	0
chr10:149458853-149459353	0	0	0	0	0	0
chr7:14777628-14778128	2	0	0	0	0	0
chr1:229010804-229011304	2	0	0	0	0	0
chr1:250292824-250293324	2	0	0	0	0	0
chr2:17245083-17245583	0	0	0	0	0	0
chr5:216501864-216502364	0	0	1	1	0	0
chr5:78680108-78680608	0	0	0	0	0	0
chr5:64993866-64994366	2	2	0	0	2	0
chr4:68200229-68200729	0	0	2	3	1	2
chr5:80215380-80215880	0	0	0	0	0	0
chr2:24479945-24480445	2	0	0	0	0	0
chr5:44323234-44323734	2	0	0	0	0	0
chr4:140281268-140281768	0	0	0	0	0	0
chr8:177667073-177667573	2	0	0	0	0	0
chr4:238090344-238090844	0	0	0	0	0	0
chr5:90552742-90553242	0	0	0	0	0	0
chr3:186840772-186841272	4	0	0	0	0	0
chr6:169322041-169322541	0	0	0	0	0	0
chr3:107564492-107564992	2	0	0	0	0	0
chr3:231672753-231673253	2	0	0	0	0	0
chr2:213343894-213344394	0	0	0	0	0	0
chr3:1476019-1476519	0	0	0	0	2	0
chr7:100212431-100212931	2	0	0	0	0	0
chr1:5464660-5465160	2	0	0	1	0	0
chr1:26613992-26614492	0	0	0	0	0	0
chr7:159576555-159577055	2	0	0	0	0	0
chr6:157584007-157584507	2	0	0	0	0	0
chr2:242052164-242052664	4	0	1	0	0	0
chr3:3433542-3434042	2	0	0	0	0	0
chr5:5372868-5373368	2	0	1	0	0	1
chr4:174859049-174859549	2	0	0	0	0	0
chr6:89537296-89537796	2	0	0	0	0	0
chr7:154418871-154419371	0	0	0	0	0	0
chr8:135488285-135488785	0	0	0	0	0	0
chr3:157312605-157313105	4	0	0	0	1	0
chr9:121904830-121905330	2	0	0	0	0	0
chr5:21906044-21906544	0	0	0	1	0	0
chr3:2568188-2568688	2	1	0	0	0	0
chr2:215849824-215850324	4	0	0	0	0	0
chr7:108316625-108317125	0	0	3	1	2	1
chr6:98068036-98068536	2	0	0	1	0	0
chr3:186918566-186919066	0	0	0	1	0	0
chr3:15917435-15917935	0	0	0	0	0	0
chr10:9582559-9583059	4	0	0	0	0	0
chr8:161025441-161025941	0	0	0	0	0	0
chr5:184894207-184894707	0	0	0	0	0	0
chr4:173804122-173804622	2	0	0	0	0	0
chr2:9096711-9097211	0	0	0	0	0	0
chr6:168938243-168938743	0	0	0	0	0	0
chr2:133614829-133615329	0	0	0	0	0	0
chr9:53476181-53476681	0	0	0	0	0	0
chr2:2244732-2245232	2	0	0	0	0	0
chr1:124047170-124047670	2	0	0	0	0	0
chr8:172461741-172462241	0	0	0	0	0	0
chr8:35627400-35627900	2	0	0	0	0	0
chr2:4142710-4143210	0	1	0	0	0	0
chr2:215955471-215955971	0	0	0	0	0	0
chr5:191245358-191245858	0	0	0	1	0	0
chr8:13614811-13615311	0	0	0	0	0	0
chr3:188907565-188908065	4	0	0	0	0	0
chr4:146795623-146796123	2	0	0	0	0	0
chr3:183053329-183053829	0	0	0	0	0	0
chr5:23659545-23660045	0	0	1	0	0	0
chr4:72854285-72854785	0	0	0	0	0	0
chr6:168941003-168941503	0	0	0	0	0	0
chr9:134439443-134439943	2	0	0	0	0	0
chr4:178019880-178020380	0	0	0	0	0	0
chr8:171087833-171088333	2	0	0	0	0	0
chr10:106519307-106519807	0	0	0	0	0	0
chr2:205087875-205088375	2	0	0	0	0	0
chr2:39498835-39499335	2	1	0	0	0	0
chr5:221236849-221237349	2	0	0	0	0	0
chr3:2653745-2654245	0	0	0	0	0	0
chr7:6431464-6431964	2	0	0	0	0	0
chr1:15405125-15405625	2	0	0	0	0	0
chr1:202634687-202635187	0	1	0	0	0	0
chr9:140446812-140447312	2	0	1	0	0	0
chr6:66262955-66263455	2	0	0	0	0	0
chr1:78763727-78764227	0	0	0	0	0	0
chr7:118596066-118596566	2	0	0	0	0	0
chr1:163673404-163673904	4	0	0	0	0	0
chr7:146511714-146512214	2	1	0	0	0	0
chr8:150410377-150410877	0	0	0	0	0	0
chr3:14422473-14422973	2	1	0	0	0	0
chr3:220579998-220580498	0	0	4	0	0	3
chr1:61899603-61900103	0	2	0	1	0	0
chr2:21961260-21961760	0	1	0	0	2	0
chr3:26278367-26278867	2	0	1	0	2	1
chr1:82087784-82088284	0	0	1	0	0	0
chr4:134226-134726	0	0	1	0	0	0
chr10:6934562-6935062	0	0	0	1	1	0
chr10:148671430-148671930	0	0	0	1	0	0
chr9:99795010-99795510	0	0	0	0	0	0
chr5:173406311-173406811	0	0	0	0	4	0
chr1:165655462-165655962	0	2	2	0	5	2
chr8:72096402-72096902	0	0	0	0	0	0
chr3:44590199-44590699	0	0	0	0	0	0
chr8:94991191-94991691	0	0	0	0	0	0
chr9:20710015-20710515	2	1	0	0	0	0
chr9:2198868-2199368	2	0	0	0	0	0
chr1:40764948-40765448	2	0	0	0	0	1
chr3:8331522-8332022	2	0	0	0	0	0
chr7:178004954-178005454	2	0	0	0	0	0
chr3:136912066-136912566	2	0	0	0	0	0
chr9:120297645-120298145	2	1	0	0	0	0
chr10:140687610-140688110	0	0	0	0	0	0
chr4:187995989-187996489	2	0	0	0	0	0
chr9:138535531-138536031	2	1	0	0	0	0
chr10:133413132-133413632	0	0	0	1	0	0
chr9:154810409-154810909	2	0	0	0	0	0
chr5:219019892-219020392	0	0	1	0	0	0
chr8:148358329-148358829	2	0	0	0	0	0
chr9:8113655-8114155	0	1	2	0	0	1
chr7:167828717-167829217	2	0	1	0	0	0
chr4:183588203-183588703	2	0	0	0	0	0
chr1:36109033-36109533	0	0	0	0	0	0
chr10:131301684-131302184	0	0	0	0	0	0
chr7:97038095-97038595	0	0	0	0	0	0
chr3:172337958-172338458	0	0	0	0	0	0
chr3:201681297-201681797	0	0	0	0	0	0
chr10:68110674-68111174	2	0	0	0	0	0
chr2:210507073-210507573	2	0	0	0	2	0
chr6:153043166-153043666	0	1	0	0	0	0
chr8:171915216-171915716	0	0	0	0	0	0
chr7:5846465-5846965	2	0	0	0	0	0
chr8:117744351-117744851	2	0	0	0	0	0
chr4:152740039-152740539	0	0	0	0	0	0
chr1:185910476-185910976	2	0	0	0	0	0
chr4:5545122-5545622	0	0	0	0	0	0
chr8:171083617-171084117	0	0	1	0	0	0
chr3:138466692-138467192	0	0	0	0	2	0
chr9:2943536-2944036	2	0	0	0	0	0
chr3:213272106-213272606	0	0	0	0	0	0
chr8:44501189-44501689	0	0	0	0	0	0
chr5:210103363-210103863	0	0	0	0	0	0
chr2:14921002-14921502	4	0	0	0	0	0
chr5:54421364-54421864	0	0	0	0	0	0
chr2:4285252-4285752	2	0	0	0	0	0
chr1:53329475-53329975	4	0	0	0	0	0
chr6:91658186-91658686	0	0	0	0	0	0
chr8:77435192-77435692	2	0	0	1	2	0
chr8:176103257-176103757	2	0	0	0	0	0
chr6:133903706-133904206	2	0	0	0	0	0
chr4:102621479-102621979	2	0	0	0	0	0
chr6:27097378-27097878	0	0	0	0	0	0
chr5:78978604-78979104	2	0	0	0	0	0
chr9:140297574-140298074	0	0	0	0	0	0
chr7:168694137-168694637	2	0	0	1	0	0
chr8:44269340-44269840	0	0	0	0	2	1
chr10:9371702-9372202	0	0	0	0	0	0
chr6:155615164-155615664	0	0	1	0	0	0
chr9:26661058-26661558	0	0	0	0	0	0
chr3:27966137-27966637	2	0	0	0	0	0
chr3:163750931-163751431	2	0	0	0	0	0
chr1:193835700-193836200	0	0	0	1	0	0
chr6:118902536-118903036	0	2	0	0	0	0
chr5:221082660-221083160	2	0	0	0	3	0
chr3:217272737-217273237	4	0	0	0	0	0
chr4:19397752-19398252	0	0	0	0	0	0
chr8:134706360-134706860	4	0	0	0	0	0
chr1:221794036-221794536	0	0	0	0	0	0
chr1:59109970-59110470	0	0	1	0	0	0
chr4:155227692-155228192	2	0	0	0	0	0
chr6:169957076-169957576	2	0	0	0	0	0
chr4:27940156-27940656	2	0	0	0	0	0
chr9:142393560-142394060	0	2	0	0	0	0
chr1:51469968-51470468	6	0	0	0	0	1
chr3:221244804-221245304	0	0	0	0	0	0
chr2:206587188-206587688	0	0	0	0	0	0
chr10:76081229-76081729	2	0	0	0	2	0
chr10:139063055-139063555	2	0	0	0	0	0
chr9:110991330-110991830	2	0	0	0	0	0
chr2:212746587-212747087	2	0	0	0	0	0
chr4:123595283-123595783	4	0	0	0	0	0
chr1:270484742-270485242	2	0	0	0	0	0
chr1:258065457-258065957	0	0	0	0	0	0
chr9:102852766-102853266	2	0	0	1	0	0
chr7:169447533-169448033	0	0	1	0	0	0
chr3:1322598-1323098	6	0	0	0	0	1
chr1:3478940-3479440	0	0	1	0	2	1
chr9:159053917-159054417	2	0	0	0	2	1
chr10:87619505-87620005	2	0	1	0	0	0
chr8:177675645-177676145	2	0	3	2	0	1
chr6:157963961-157964461	0	0	0	0	0	0
chr4:43697331-43697831	6	0	1	0	0	0
chr5:159041740-159042240	2	0	0	0	0	0
chr1:281621864-281622364	0	0	0	0	0	0
chr8:88930929-88931429	0	0	1	0	0	0
chr1:294729310-294729810	0	0	0	1	0	0
chr9:13422354-13422854	2	0	0	0	0	0
chr1:210137355-210137855	0	0	0	0	0	0
chr3:179449112-179449612	0	0	0	0	0	0
chr5:59252569-59253069	0	0	0	0	0	0
chr3:196779612-196780112	4	0	3	1	0	2
chr2:67210529-67211029	2	0	0	0	0	0
chr4:161512586-161513086	0	0	1	1	0	0
chr2:230342887-230343387	2	1	0	0	0	0
chr1:248522352-248522852	2	0	0	0	0	0
chr8:146538908-146539408	0	1	0	0	0	0
chr2:6141286-6141786	0	0	1	1	0	0
chr4:60306416-60306916	0	0	0	0	0	0
chr5:208463700-208464200	0	1	0	0	0	0
chr9:154455677-154456177	0	0	0	0	0	1
chr6:162207702-162208202	2	0	1	1	2	0
chr3:230732686-230733186	2	0	0	0	0	0
chr8:32564390-32564890	0	0	0	0	0	0
chr3:10280485-10280985	0	0	0	0	2	0
chr9:19934046-19934546	4	0	0	0	0	0
chr1:294732942-294733442	0	0	1	0	0	0
chr1:56143322-56143822	0	0	0	1	0	0
chr6:36206414-36206914	2	0	0	0	0	0
chr7:168547976-168548476	0	0	0	0	0	0
chr5:18574547-18575047	0	0	0	0	0	1
chr1:34705022-34705522	0	0	0	0	0	0
chr5:211670645-211671145	0	0	0	1	1	0
chr2:42788641-42789141	2	0	0	0	0	0
chr3:148897430-148897930	0	0	0	1	0	0
chr8:150859828-150860328	0	0	0	0	0	0
chr6:119530490-119530990	0	0	0	0	0	0
chr1:38242508-38243008	4	0	0	0	0	0
chr3:190264101-190264601	6	0	0	0	0	0
chr6:167698944-167699444	2	0	0	0	0	0
chr6:164902813-164903313	2	0	1	0	0	1
chr10:5756396-5756896	2	0	0	0	0	0
chr2:146153487-146153987	2	0	0	0	0	0
chr3:46765649-46766149	2	0	0	0	0	0
chr8:135142269-135142769	0	0	0	0	0	0
chr10:109815712-109816212	2	0	0	1	2	2
chr2:214085286-214085786	0	1	0	0	3	0
chr1:28805402-28805902	2	0	0	0	0	0
chr4:74876036-74876536	2	0	0	0	0	0
chr10:127480228-127480728	4	0	0	0	0	0
chr6:99748453-99748953	0	0	0	0	0	0
chr3:36815137-36815637	0	0	0	0	0	0
chr8:105240124-105240624	2	0	0	0	0	0
chr2:181818308-181818808	2	0	0	0	0	0
chr5:186622573-186623073	4	0	0	0	0	0
chr6:151081726-151082226	0	0	0	1	0	0
chr6:154467537-154468037	0	0	0	0	0	0
chr1:50395089-50395589	2	1	0	1	0	0
chr4:38578402-38578902	0	0	0	0	0	0
chr5:191527624-191528124	2	0	0	0	0	0
chr3:93367649-93368149	2	0	0	0	0	0
chr9:33745701-33746201	0	0	0	0	0	0
chr6:154897756-154898256	0	0	2	0	0	0
chr1:54315543-54316043	2	0	1	0	0	0
chr1:202103030-202103530	2	0	0	0	0	0
chr5:67773682-67774182	2	0	0	0	0	0
chr2:2094797-2095297	0	0	2	0	0	2
chr10:100750873-100751373	0	0	0	1	0	0
chr9:45989819-45990319	0	0	0	0	0	0
chr8:154576083-154576583	0	0	0	0	0	0
chr3:107721191-107721691	2	0	0	0	0	0
chr5:39878838-39879338	2	0	0	0	0	0
chr3:46828651-46829151	2	0	1	0	0	0
chr1:278538553-278539053	2	0	0	0	0	0
chr3:46225685-46226185	0	0	0	0	0	0
chr5:95181911-95182411	0	0	0	0	0	0
chr8:153569387-153569887	0	0	0	0	0	0
chr10:94905108-94905608	0	0	0	0	0	0
chr8:177069865-177070365	2	0	0	0	0	0
chr10:11236457-11236957	0	1	0	0	0	0
chr10:11410923-11411423	0	1	0	0	0	0
chr1:284867333-284867833	2	0	0	0	0	0
chr2:31845663-31846163	0	0	1	0	0	0
chr1:277129640-277130140	0	0	0	0	0	0
chr1:5092929-5093429	2	0	0	1	0	0
chr4:202398092-202398592	0	0	0	0	0	0
chr8:17454323-17454823	4	0	0	0	0	0
chr5:207742705-207743205	4	0	0	0	0	0
chr3:189146511-189147011	0	0	1	0	0	0
chr4:53367614-53368114	4	0	0	0	0	0
chr8:177397790-177398290	0	0	0	0	0	0
chr5:41184370-41184870	2	0	2	0	0	0
chr4:187341912-187342412	0	1	0	0	0	0
chr5:82453970-82454470	2	0	0	0	0	0
chr7:166258953-166259453	0	0	0	0	0	0
chr6:151982522-151983022	0	0	0	0	0	0
chr5:23852384-23852884	4	0	0	0	0	0
chr1:293750805-293751305	2	0	0	0	0	0
chr6:156210544-156211044	0	0	0	0	0	0
chr8:172028001-172028501	0	0	0	0	0	0
chr8:76709482-76709982	0	0	0	0	2	1
[truncated: 4,346 more rows]
